# Supplementary material for: Population Structure of Modern Winter Wheat Accessions from Central Asia
Source: Plants (Basel). 2023 Jun 6;12(12):2233. doi: 10.3390/plants12122233 (PMC10305188; doi:10.3390/plants12122233)
Supplement: Supplementary file 1 [file plants-12-02233-s001.zip › Table S1.xlsx]

## Sheet: Table S1
Table S1 - List of common winter wheat cultivars used in the current study
	ID	Name of cultivars	Origin
1	Abbot	Abbot	Europe
2	Ability	Ability	Europe
3	Acalou	Acalou	Europe
4	Access	Access	Europe
5	Accor_54	Accor_54	Europe
6	Acienda_55	Acienda_55	Europe
7	Adam	Adam	Europe
8	Admiral	Admiral	Europe
9	Admonter	Admonter	Europe
10	Adroit	Adroit	Europe
11	Adular_88	Adular_88	Europe
12	Akteur	Akteur	Europe
13	Albatross	Albatross	Europe
14	Alcazar_56	Alcazar_56	Europe
15	Alcedo	Alcedo	Europe
16	Alchemy	Alchemy	Europe
17	Aldric_57	Aldric_57	Europe
18	Alert	Alert	Europe
19	Alixan	Alixan	Europe
20	Almus	Almus	Europe
21	Ambrosia	Ambrosia	Europe
22	Amundsen_6	Amundsen_6	Europe
23	Aquila	Aquila	Europe
24	Arina	Arina	Europe
25	Arminda	Arminda	Europe
26	Athlet	Athlet	Europe
27	Atou	Atou	Europe
28	Aubusson_63	Aubusson_63	Europe
29	Banco	Banco	Europe
30	Banner	Banner	Europe
31	Baron	Baron	Europe
32	Bastide_66	Bastide_66	Europe
33	Beauchamp	Beauchamp	Europe
34	Bercy	Bercy	Europe
35	Bilancia	Bilancia	Europe
36	Biscay	Biscay	Europe
37	Bledor	Bledor	Europe
38	Blizzard	Blizzard	USA
39	Bokaro_11	Bokaro_11	Europe
40	Bologna_12	Bologna_12	Europe
41	Borenos	Borenos	Europe
42	Boxer	Boxer	Europe
43	Brennan	Brennan	Australia
44	Brock	Brock	Europe
45	Browick	Browick	Europe
46	Caledonia	Caledonia	USA
47	Calif	Calif	Europe
48	Calingiri	Calingiri	Australia
49	Cama_Gediflux132	Cama_Gediflux132	Europe
50	Campero_67	Campero_67	Europe
51	Caphorn	Caphorn	Europe
52	Capitaine	Capitaine	Europe
53	Capitole	Capitole	Europe
54	Capo	Capo	Europe
55	Cappelle_Desprez	Cappelle_Desprez	Europe
56	Captor	Captor	Europe
57	Caribo	Caribo	Europe
58	Carisma	Carisma	Europe
59	Carolus	Carolus	Europe
60	Carstens_6	Carstens_6	Europe
61	Cassius	Cassius	Europe
62	Catamaran	Catamaran	Europe
63	CAWBIN-001	Akbiday	Kazakhstan
64	CAWBIN-002	Akdan	Kazakhstan
65	CAWBIN-003	Alatau	Kazakhstan
66	CAWBIN-004	Alikhan	Kazakhstan
67	CAWBIN-005	Aliya	Kazakhstan
68	CAWBIN-006	Almaly	Kazakhstan
69	CAWBIN-007	Anara	Kazakhstan
70	CAWBIN-008	Batyr	Kazakhstan
71	CAWBIN-009	Bayandy	Kazakhstan
72	CAWBIN-010	Bogarnaya 56	Kazakhstan
73	CAWBIN-012	Derbes	Kazakhstan
74	CAWBIN-013	Egemen	Kazakhstan
75	CAWBIN-014	Zhadyra	Kazakhstan
76	CAWBIN-016	Zhetisu	Kazakhstan
77	CAWBIN-017	Karabalykskaya ozimaya	Kazakhstan
78	CAWBIN-018	Karasai	Kazakhstan
79	CAWBIN-019	Karaspan	Kazakhstan
80	CAWBIN-020	Karlygash	Kazakhstan
81	CAWBIN-021	Kokbiday	Kazakhstan
82	CAWBIN-022	Koksy	Kazakhstan
83	CAWBIN-023	Konditerskaya	Kazakhstan
84	CAWBIN-024	Krasnovodopod 210	Kazakhstan
85	CAWBIN-025	Kyzyl biday	Kazakhstan
86	CAWBIN-026	Mayra	Kazakhstan
87	CAWBIN-027	Manshyk	Kazakhstan
88	CAWBIN-028	Mereke 70	Kazakhstan
89	CAWBIN-029	Mereke 75	Kazakhstan
90	CAWBIN-030	Naz	Kazakhstan
91	CAWBIN-031	Nureke	Kazakhstan
92	CAWBIN-032	Progress	Kazakhstan
93	CAWBIN-033	Ramin	Kazakhstan
94	CAWBIN-034	Raminal	Kazakhstan
95	CAWBIN-035	Rasad	Kazakhstan
96	CAWBIN-036	Rausin	Kazakhstan
97	CAWBIN-037	Reke	Kazakhstan
98	CAWBIN-039	Steklovidnaya 24	Kazakhstan
99	CAWBIN-040	Sultan	Kazakhstan
100	CAWBIN-041	Taza	Kazakhstan
101	CAWBIN-042	Tyngysh	Kazakhstan
102	CAWBIN-043	Farabi	Kazakhstan
103	CAWBIN-044	Erithrospermum 350	Kazakhstan
104	CAWBIN-045	Ybileinaya 60	Kazakhstan
105	CAWBIN-047	Bardosh	Uzbekistan
106	CAWBIN-048	Ok marvarid	Uzbekistan
107	CAWBIN-051	Andijan 4	Uzbekistan
108	CAWBIN-052	ASR	Uzbekistan
109	CAWBIN-053	Bahmal 97	Uzbekistan
110	CAWBIN-054	Bobur	Uzbekistan
111	CAWBIN-056	Vassa	Russia
112	CAWBIN-057	Vostorg	Russia
113	CAWBIN-058	Grom	Russia
114	CAWBIN-059	Dostlik	Uzbekistan
115	CAWBIN-060	Durdona	Uzbekistan
116	CAWBIN-061	Yesaul	Russia
117	CAWBIN-062	Jayhun	Uzbekistan
118	CAWBIN-063	Jasmina	Uzbekistan
119	CAWBIN-064	Zimnica	Russia
120	CAWBIN-065	Intensivnaya	Uzbekistan
121	CAWBIN-066	Krasnovodopod 210	Kazakhstan
122	CAWBIN-068	Kuma	Russia
123	CAWBIN-069	Kroshka	Russia
124	CAWBIN-070	Mars 1	Uzbekistan
125	CAWBIN-071	Nota	Russia
126	CAWBIN-072	Ok bugday	Uzbekistan
127	CAWBIN-073	Omad	Uzbekistan
128	CAWBIN-074	Pamyat	Russia
129	CAWBIN-075	Polovchanka	Russia
130	CAWBIN-077	Ezoz	Uzbekistan
131	CAWBIN-078	Ilgor	Uzbekistan
132	CAWBIN-079	Kayraktosh	Uzbekistan
133	CAWBIN-080	Rapsodiya	Uzbekistan
134	CAWBIN-081	Sanzar 4	Uzbekistan
135	CAWBIN-082	Sanzar 6	Uzbekistan
136	CAWBIN-084	Tanya	Uzbekistan
137	CAWBIN-085	Tezpishar	Uzbekistan
138	CAWBIN-086	Turkiston	Uzbekistan
139	CAWBIN-087	Chillaki	Uzbekistan
140	CAWBIN-088	Xosildor	Uzbekistan
141	CAWBIN-089	Yaksart	Uzbekistan
142	CAWBIN-090	Yanbosh	Uzbekistan
143	CAWBIN-091	BEZOSTAYA	Russia
144	CAWBIN-092	ALEX	Tajikistan
145	CAWBIN-093	AYVINA	Tajikistan
146	CAWBIN-094	DURAKHSHON	Tajikistan
147	CAWBIN-095	GANJ	Tajikistan
148	CAWBIN-096	KAMOL	Tajikistan
149	CAWBIN-097	MURODI	Tajikistan
150	CAWBIN-098	SILA	Tajikistan
151	CAWBIN-099	SIPAR	Tajikistan
152	CAWBIN-100	STARSHINA	Russia
153	CAWBIN-101	YUSUFI	Tajikistan
154	CAWBIN-102	SONMEZ	Turkey
155	CAWBIN-103	NACIBEY	Turkey
156	CAWBIN-104	ALMALY//PRL/2*PASTOR	Turkey
157	CAWBIN-105	JING411//PLK70/LIRA/3/GUN91/4/CANADIAN/2*PASTOR/5/CANADIAN/CUNNINGHAM//KENNEDY	Turkey
158	CAWBIN-106	BEZ1//PBW343*2/KUKUNA	Turkey
159	CAWBIN-107	KUV/LJILN//ORACLE/PEHLIVAN	Turkey
160	CAWBIN-108	UC1107(5+10;YR5;YR15;2NS)/SELYANKA	Turkey
161	CAWBIN-109	AXE/TOSUNBEY	Turkey
162	CAWBIN-110	PRL/2*PASTOR/3/KS82W409/SPN//TAM106/TX78V3630	Turkey
163	CAWBIN-111	WHEAR//INQALAB 91*2/ TUKURU/3/PYN/BAU//ATTILA	Turkey
164	CAWBIN-112	NIKIFOR//KROSHKA	Turkey
165	CAWBIN-113	DORADE-5/3/PROGRESS//PYN/BAU/4/TX71A983.4 /TX69D4812//PYN/3/VPM/MOS83.11.4.8//PEW	Turkey
166	CAWBIN-114	ID800994.W/KAUZ//ROLLER/4/WN158/NSD//4105W/3/TAM200/5/PONY/OPATA//PSN/BOW/6/PANTHEON/BLUEGIL-2	Turkey
167	CAWBIN-115	Adajio	Turkey
168	CAWBIN-116	Adyr	Kyrgyzstan
169	CAWBIN-117	Ajara	Kyrgyzstan
170	CAWBIN-118	Azibrosh	Kyrgyzstan
171	CAWBIN-119	Almira	Kyrgyzstan
172	CAWBIN-120	Anara	Kazakhstan
173	CAWBIN-121	Antonina	Russia
174	CAWBIN-122	Araket	Kyrgyzstan
175	CAWBIN-123	Arman	Kazakhstan
176	CAWBIN-124	Aikyn 58	Kyrgyzstan
177	CAWBIN-125	Asyl	Kyrgyzstan
178	CAWBIN-126	Afina	Russia
179	CAWBIN-127	Bagrat	Russia
180	CAWBIN-128	Bezostaya 1	Russia
181	CAWBIN-129	Borlaug	Kazakhstan
182	CAWBIN-130	Vassa	Russia
183	CAWBIN-131	Vlada	Kyrgyzstan
184	CAWBIN-132	Granma	Russia
185	CAWBIN-133	Gratsia	Russia
186	CAWBIN-134	Grom	Russia
187	CAWBIN-135	Dank	Kyrgyzstan
188	CAWBIN-136	Zhamin	Kyrgyzstan
189	CAWBIN-137	Dordoy 16	Kyrgyzstan
190	CAWBIN-138	Dordoy 16	Kyrgyzstan
191	CAWBIN-139	Zhanym	Kyrgyzstan
192	CAWBIN-140	Zhiger 2014	Kazakhstan
193	CAWBIN-141	Zimorodok	Russia
194	CAWBIN-142	Zubkov	Kyrgyzstan
195	CAWBIN-143	Intensivnaya	Kyrgyzstan
196	CAWBIN-144	Kairak	Kyrgyzstan
197	CAWBIN-145	Kantskaya	Kyrgyzstan
198	CAWBIN-146	Kasiet	Kyrgyzstan
199	CAWBIN-147	Krasnodarskaya 99	Russia
200	CAWBIN-148	KYIAL	Kyrgyzstan
201	CAWBIN-149	Kuyalnik	Europe
202	CAWBIN-150	Manas 20	Kyrgyzstan
203	CAWBIN-151	Moskovskaya 39	Russia
204	CAWBIN-153	Pamyat	Russia
205	CAWBIN-154	Pisanka	Europe
206	CAWBIN-155	Rakansam	Kazakhstan
207	CAWBIN-156	Ralub	Kyrgyzstan
208	CAWBIN-158	Talimi	Kazakhstan
209	CAWBIN-159	Tilek	Kyrgyzstan
210	CAWBIN-160	Umanka	Russia
211	CAWBIN-161	Frunzenskaya 60	Kyrgyzstan
212	CAWBIN-163	Shokan	Kazakhstan
213	CAWBIN-164	Eritrospermum 13	Kyrgyzstan
214	CAWBIN-165	ERITHROSPERMUM 760	Kyrgyzstan
215	CAWBIN-166	Ehol	Kyrgyzstan
216	CAWBIN-167	Без номера	Kyrgyzstan
217	CAWBIN-168	Kazakhstanskaya 75	Kazakhstan
218	CAWBIN-169	Arap	Kazakhstan
219	CAWBIN-443	5	Afghanistan
220	CAWBIN-444	1	Afghanistan
221	CAWBIN-445	2	Afghanistan
222	CAWBIN-446	4	Afghanistan
223	CAWBIN-447	3	Afghanistan
224	CAWBIN-448	Consign label-1	Afghanistan
225	CAWBIN-449	Consign label-2	Afghanistan
226	CAWBIN-450	Consign label-3	Afghanistan
227	CAWBIN-451	Consign label-4	Afghanistan
228	CAWBIN-452	Consign label-5	Afghanistan
229	CAWBIN-453	Consign label-6	Afghanistan
230	CAWBIN-454	Consign label-7	Afghanistan
231	CAWBIN-455	Consign label-8	Afghanistan
232	CAWBIN-456	Consign label-9	Afghanistan
233	CAWBIN-457	Consign label-10	Afghanistan
234	CAWBIN-458	Consign label-11	Afghanistan
235	CAWBIN-459	Consign label-12	Afghanistan
236	CAWBIN-460	Consign label-13	Afghanistan
237	CAWBIN-461	Consign label-14	Afghanistan
238	CAWBIN-462	Consign label-15	Afghanistan
239	CAWBIN-463	Consign label-16	Afghanistan
240	CAWBIN-464	Consign label-17	Afghanistan
241	CAWBIN-465	Consign label-18	Afghanistan
242	CAWBIN-466	Consign label-19	Afghanistan
243	CAWBIN-467	Consign label-20	Afghanistan
244	CAWBIN-468	Consign label-21	Afghanistan
245	CAWBIN-469	Consign label-22	Afghanistan
246	CAWBIN-470	Consign label-23	Afghanistan
247	CAWBIN-471	Consign label-24	Afghanistan
248	CAWBIN-472	Consign label-25	Afghanistan
249	CAWBIN-473	Consign label-26	Afghanistan
250	CAWBIN-475	Consign label-31	Afghanistan
251	Caxton	Caxton	Europe
252	Celesta	Celesta	Europe
253	Cellule	Cellule	Europe
254	Centenaire_16	Centenaire_16	Europe
255	Cezanne_4	Cezanne_4	Europe
256	Champlein	Champlein	Europe
257	Charger	Charger	Europe
258	Claire	Claire	Europe
259	Cleo	Cleo	Europe
260	Clove	Clove	Europe
261	Clovis_Gediflux	Clovis_Gediflux	Europe
262	Cobalt	Cobalt	Europe
263	Cocoon	Cocoon	Europe
264	Combat	Combat	Europe
265	Commodore	Commodore	Europe
266	Compal	Compal	Europe
267	Consort	Consort	Europe
268	Contra	Contra	Europe
269	Cordiale	Cordiale	Europe
270	Corinthian	Corinthian	Europe
271	Corsaire	Corsaire	Europe
272	Corvus	Corvus	Europe
273	Courtot	Courtot	Europe
274	Coxswain	Coxswain	Europe
275	Crest	Crest	USA
276	Criewener_192	Criewener_192	Europe
277	Crousty	Crousty	Europe
278	Crusoe	Crusoe	Europe
279	Cubus	Cubus	Europe
280	Danubia	Danubia	Europe
281	Danubius	Danubius	Europe
282	Daphne	Daphne	Europe
283	Dean	Dean	Europe
284	Deben	Deben	Europe
285	Dekan	Dekan	Europe
286	Delphi	Delphi	Europe
287	Denver	Denver	Europe
288	Depot	Depot	Europe
289	Destroyer	Destroyer	Europe
290	Diablo	Diablo	Europe
291	Dialog	Dialog	Russia
292	Dickens	Dickens	Europe
293	Dinosor	Dinosor	Europe
294	Diplomat	Diplomat	Europe
295	Disponent	Disponent	Europe
296	Dover	Dover	Europe
297	Drake	Drake	Europe
298	Drauhofener_Kolben	Drauhofener_Kolben	Europe
299	Drava	Drava	Europe
300	Druid	Druid	Europe
301	Duxford	Duxford	Europe
302	Dynamo	Dynamo	Europe
303	Ebersbacher_Weiss	Ebersbacher_Weiss	Europe
304	Edgar	Edgar	Europe
305	EGA_Eaglehawk	EGA_Eaglehawk	Australia
306	EGA_Wedgetail	EGA_Wedgetail	Australia
307	Einstein	Einstein	Europe
308	Elite_Lepeuple	Elite_Lepeuple	Europe
309	Emblem	Emblem	Europe
310	Encore	Encore	Europe
311	Ephoros	Ephoros	Europe
312	Epidoc	Epidoc	Europe
313	Equinox	Equinox	Europe
314	Erla_kolben	Erla_kolben	Europe
315	Erland	Erland	Europe
316	Eroica_II	Eroica_II	Europe
317	Eros	Eros	Europe
318	Ertus	Ertus	Europe
319	Escorial	Escorial	Europe
320	Esperia	Esperia	Europe
321	Estica	Estica	Europe
322	Estorial	Estorial	Europe
323	Etoile_de_Choisy	Etoile_de_Choisy	Europe
324	Euclide	Euclide	Europe
325	Evolution	Evolution	Europe
326	Expert	Expert	Australia
327	Fanal	Fanal	Europe
328	Fenda	Fenda	Europe
329	Feuvert	Feuvert	Europe
330	Fidel	Fidel	Europe
331	Fiorello	Fiorello	Europe
332	Flair	Flair	Europe
333	Flame	Flame	Europe
334	Flanders	Flanders	Europe
335	Flash	Flash	Europe
336	Fletum	Fletum	Europe
337	Flevina	Flevina	Europe
338	Folke	Folke	Europe
339	Foreman	Foreman	Europe
340	Freeman	Freeman	USA
341	Frelon	Frelon	Europe
342	Frista	Frista	Europe
343	Fromendor	Fromendor	Europe
344	Furore	Furore	Europe
345	Galactic	Galactic	Europe
346	Galahad	Galahad	Europe
347	Galatea	Galatea	Europe
348	Gallant	Gallant	Europe
349	Galliard	Galliard	Europe
350	Gambit	Gambit	Europe
351	Gamin	Gamin	Europe
352	Garantus	Garantus	Europe
353	Garcia	Garcia	Europe
354	Gatsby	Gatsby	Europe
355	Gawain	Gawain	Europe
356	Genesi	Genesi	Europe
357	Georg	Georg	Europe
358	GK_szoke	GK_szoke	Europe
359	Gladiator	Gladiator	Europe
360	Glasgow	Glasgow	Europe
361	Golubica	Golubica	Europe
362	Gondola	Gondola	Europe
363	Goodstreak	Goodstreak	USA
364	Governor	Governor	Europe
365	Graindor	Graindor	Europe
366	Granit	Granit	Europe
367	Granta	Granta	Europe
368	Gravitas	Gravitas	Europe
369	Greif	Greif	Europe
370	Guardian	Guardian	Europe
371	Gulliver	Gulliver	Europe
372	Hamac	Hamac	Europe
373	Hardi	Hardi	Europe
374	Harmankaya	Harmankaya	Turkey
375	Haussmann	Haussmann	Europe
376	Haven_Gediflux	Haven_Gediflux	Europe
377	Heinrich	Heinrich	Europe
378	Hekto	Hekto	Europe
379	Helge	Helge	Europe
380	Hereford	Hereford	Europe
381	Hereward	Hereward	Europe
382	Hermann	Hermann	Europe
383	Hildur	Hildur	Europe
384	Hochland	Hochland	Europe
385	Holme	Holme	Europe
386	Holster	Holster	Europe
387	Horatio	Horatio	Europe
388	Hornet	Hornet	Europe
389	Hudson	Hudson	Europe
390	Humber	Humber	Europe
391	Hyperion	Hyperion	Europe
392	Ibis_D	Ibis_D	Europe
393	Ikarus	Ikarus	Europe
394	Illico	Illico	Europe
395	Imola	Imola	Europe
396	Instinct	Instinct	Europe
397	Iridium	Iridium	Europe
398	Isengrain	Isengrain	Europe
399	Istabraq	Istabraq	Europe
400	Jagger	Jagger (KS-82-W-418/STEPHENS)	USA
401	Jason	Jason	Europe
402	JB_Diego	JB_Diego	Europe
403	Jenga	Jenga	Europe
404	Joss_Cambier	Joss_Cambier	Europe
405	Jubilar	Jubilar	Europe
406	Juliana	Juliana	Europe
407	Kadolzer	Kadolzer	Europe
408	Kador	Kador	Europe
409	Kalango	Kalango	Europe
410	Kanzler	Kanzler	Europe
411	Klara	Klara	Europe
412	Kontiki	Kontiki	Europe
413	Kontrast	Kontrast	Europe
414	Koreli	Koreli	Europe
415	Kormoran	Kormoran	Europe
416	Kosack	Kosack	Europe
417	Kraka	Kraka	Europe
418	Kranich	Kranich	Europe
419	Kronjuwel	Kronjuwel	Europe
420	KWS_Cashel	KWS_Cashel	Europe
421	KWS_Gator	KWS_Gator	Europe
422	KWS_Kielder	KWS_Kielder	Europe
423	KWS_Podium	KWS_Podium	Europe
424	KWS_Santiago	KWS_Santiago	Europe
425	KWS_Target	KWS_Target	Europe
426	Kyalami	Kyalami	Europe
427	Lancelot	Lancelot	Europe
428	Lang	Lang	Australia
429	Leeds	Leeds	Europe
430	Legend	Legend	Europe
431	Lely	Lely	Europe
432	Leo	Leo	Europe
433	Limes	Limes	Europe
434	Lindos	Lindos	Europe
435	Little_Joss	Little_Joss	Europe
436	Longbow	Longbow	Europe
437	LongReach_Beaufort	LongReach_Beaufort	Europe
438	Loosdorfer_austro_bankut_grannen	Loosdorfer_austro_bankut_grannen	Europe
439	Lorikeet	Lorikeet	Australia
440	Lovink	Lovink	Europe
441	Loyal	Loyal	Europe
442	Lutin	Lutin	Europe
443	Mace	Mace	USA
444	Mackellar	Mackellar	Australia
445	Madrigal	Madrigal	Europe
446	Magellan	Magellan	Europe
447	Mahndorfer_tempo	Mahndorfer_tempo	Europe
448	Malacca_Gediflux	Malacca_Gediflux	Europe
449	Manager	Manager	Europe
450	Mandate	Mandate	Europe
451	Manella	Manella	Europe
452	Mansfield	Mansfield	Europe
453	Mantle	Mantle	Europe
454	Maris_Freeman	Maris_Freeman	Europe
455	Maris_Nimrod	Maris_Nimrod	Europe
456	Maris_Ranger	Maris_Ranger	Europe
457	Maris_Widgeon_Gediflux	Maris_Widgeon_Gediflux	Europe
458	Marombi	Marombi	Australia
459	Mars	Mars	Europe
460	Massey	Massey	USA
461	Massey	Massey	USA
462	Maxwell	Maxwell	Europe
463	Medina	Medina	USA
464	Mega	Mega	Europe
465	Mercia	Mercia	Europe
466	Meridien	Meridien	Europe
467	Mesut	Mesut	Turkey
468	Mikon	Mikon	Europe
469	Mina	Mina	Europe
470	Mirleben	Mirleben	Europe
471	Mission	Mission	Europe
472	Moisson	Moisson	Europe
473	Monika	Monika	Europe
474	Morell	Morell	Europe
475	Motto	Motto	Europe
476	Moulin	Moulin	Europe
477	Muck	Muck	Europe
478	Mufitbey	Mufitbey	Turkey
479	Multiweiss	Multiweiss	Europe
480	Musketeer	Musketeer	Europe
481	Nacibey	Nacibey	Turkey
482	Nautica	Nautica	Europe
483	NC_Neuse	NC_Neuse	USA
484	Newhaven	Newhaven	Europe
485	Nirvana	Nirvana	Europe
486	Norda	Norda	Europe
487	Obelisk	Obelisk	Europe
488	Odeon	Odeon	Europe
489	Oenus	Oenus	Europe
490	Okapi	Okapi	Europe
491	Optimus	Optimus	Europe
492	Option	Option	Europe
493	Oratorio	Oratorio	Europe
494	Orestis	Orestis	Europe
495	Orqual	Orqual	Europe
496	Orvantis	Orvantis	Europe
497	Ostara	Ostara	Europe
498	Overland	Overland	USA
499	Paindor	Paindor	Europe
500	Pajero	Pajero	Europe
501	Pakito	Pakito	Europe
502	Paledor	Paledor	Europe
503	Palur	Palur	Europe
504	Pamier	Pamier	Europe
505	Panhandle	Panhandle	USA
506	Parade	Parade	Europe
507	Parador	Parador	Europe
508	Pastiche	Pastiche	Europe
509	Patience	Patience	Europe
510	Pentium	Pentium	Europe
511	Pepidor	Pepidor	Europe
512	Pepital	Pepital	Europe
513	Perfector	Perfector	Europe
514	Pernel	Pernel	Europe
515	Petrel	Petrel	Australia
516	Piccadilly	Piccadilly	Europe
517	Piko	Piko	Europe
518	Pilot_GB	Pilot_GB	Europe
519	Pistol	Pistol	Europe
520	Poet	Poet	Europe
521	Pontus	Pontus	Europe
522	Poros	Poros	Europe
523	Premio	Premio	Europe
524	Probstdorfer_stabil	Probstdorfer_stabil	Europe
525	Probus	Probus	Europe
526	Profi	Profi	Europe
527	Prophet	Prophet	Europe
528	Quebon	Quebon	Europe
529	Rainer	Rainer	Europe
530	Raleigh	Raleigh	Europe
531	Rapier	Rapier	Europe
532	Reaper	Reaper	Europe
533	Rebel	Rebel	Europe
534	Recital	Recital	Europe
535	Red_Standard	Red_Standard	Europe
536	Reflection	Reflection	Europe
537	Regina	Regina	Europe
538	Rektor	Rektor	Europe
539	Relay	Relay	Europe
540	Remois	Remois	Europe
541	Renan	Renan	Europe
542	Renard	Renard	Europe
543	Rendezvous	Rendezvous	Europe
544	Revelation	Revelation	Europe
545	Rhino	Rhino	Europe
546	Rialto	Rialto	Europe
547	Riband	Riband	Europe
548	Rifle	Rifle	Europe
549	Ritmo	Ritmo	Europe
550	Ritzlhofer_neu	Ritzlhofer_neu	Europe
551	Robigus	Robigus	Europe
552	Roi_Albert_Gediflux	Roi_Albert_Gediflux	Europe
553	Rooster	Rooster	Europe
554	Rosario	Rosario	Europe
555	Rosella	Rosella	Australia
556	Rubens	Rubens	Europe
557	Rudd	Rudd	Australia
558	Rufus	Rufus	Europe
559	Russet	Russet	Europe
560	Samurai	Samurai	Europe
561	Sankara	Sankara	Europe
562	Sarek	Sarek	Europe
563	Sarsen	Sarsen	Europe
564	Scipion	Scipion	Europe
565	Semper	Semper	Europe
566	Sentinel	Sentinel	USA
567	Settler_CL	Settler_CL	USA
568	Seyrac	Seyrac	Europe
569	Shamrock	Shamrock	Europe
570	Shango	Shango	Europe
571	Shannon	Shannon	Europe
572	Shirley	Shirley	USA
573	Sickle	Sickle	Europe
574	Sideral	Sideral	Europe
575	Silvius	Silvius	Europe
576	Sirtaki	Sirtaki	Europe
577	Sitka	Sitka	Europe
578	Skagen	Skagen	Europe
579	Slejpner	Slejpner	Europe
580	Sniper	Sniper	Europe
581	Sogood	Sogood	Europe
582	Soissons	Soissons	Europe
583	Soleil	Soleil	Europe
584	Solid	Solid	Europe
585	Sollario	Sollario	Europe
586	Sophytra	Sophytra	Europe
587	Spark	Spark	Europe
588	Sperber	Sperber	Europe
589	Spice	Spice	Europe
590	Sponsor	Sponsor	Europe
591	Spry	Spry	Europe
592	SQP_revenue	SQP_revenue	Europe
593	Squadron	Squadron	Europe
594	Squareheads_master	Squareheads_master	Europe
595	Stag	Stag	Europe
596	Stallion	Stallion	Europe
597	Stamm_101	Stamm_101	Europe
598	Staring	Staring	Europe
599	Starke	Starke	Europe
600	Starke_2	Starke_2	Europe
601	Stava	Stava	Europe
602	Stetson	Stetson	Europe
603	Stigg	Stigg	Europe
604	Striker	Striker	USA
605	Sunbri	Sunbri	Australia
606	Sunsoft_98	Sunsoft_98	Australia
607	Svale	Svale	Europe
608	Sy_epson	Sy_epson	Europe
609	Tabasco	Tabasco	Europe
610	Talent	Talent	Europe
611	Talon	Talon	Europe
612	Tambor	Tambor	Europe
613	Tandem	Tandem	USA
614	Tanker	Tanker	Europe
615	Tapidor	Tapidor	Europe
616	Taras	Taras	Europe
617	Tassilo	Tassilo	Europe
618	Tennant	Tennant	Australia
619	Tessa	Tessa	Europe
620	Texel	Texel	Europe
621	Thesee	Thesee	Europe
622	Thunder	Thunder	Europe
623	Tilburi	Tilburi	Europe
624	Timber	Timber	Europe
625	Tjalk	Tjalk	Europe
626	Tobak	Tobak	Europe
627	Toisondor	Toisondor	Europe
628	Token	Token	Europe
629	Tommi	Tommi	Europe
630	Tomo	Tomo	Europe
631	Toras	Toras	Europe
632	Torfrida	Torfrida	Europe
633	Toronto	Toronto	Europe
634	Trawler	Trawler	Europe
635	Tremie	Tremie	Europe
636	Trend	Trend	Europe
637	Tribute	Tribute	USA
638	Tuerkis_	Tuerkis_	Europe
639	Tuxedo	Tuxedo	Europe
640	Ukrainka	Ukrainka	Europe
641	Urban	Urban	Europe
642	Valdor	Valdor	Europe
643	Valodor	Valodor	Europe
644	Veritas	Veritas	Europe
645	Victo	Victo	Europe
646	Virgo	Virgo	Europe
647	Virtue	Virtue	Europe
648	Virtus	Virtus	Europe
649	Vivant	Vivant	Europe
650	Vocal	Vocal	Europe
651	Voyage	Voyage	Europe
652	Walde	Walde	Europe
653	Wasp	Wasp	Europe
654	Welton	Welton	Europe
655	Werla	Werla	Europe
656	Whistler	Whistler	Australia
657	Winnetou	Winnetou	Europe
658	Wizard	Wizard	Europe
659	Woodstock	Woodstock	Europe
660	Wykeham	Wykeham	Europe
661	Yacht	Yacht	Europe
662	Yunus	Yunus	Turkey
663	Zebedee_ERYCC22	Zebedee_ERYCC22	Europe
664	Zemon	Zemon	Europe
665	Zentos	Zentos	Europe
666	Zodiac	Zodiac	Europe
667	Zulu	Zulu	Europe
