# Supplementary material for: Population Structure of Modern Winter Wheat Accessions from Central Asia
Source: Plants (Basel). 2023 Jun 6;12(12):2233. doi: 10.3390/plants12122233 (PMC10305188; doi:10.3390/plants12122233)
Supplement: Supplementary file 1 [file plants-12-02233-s001.zip › Table S2.xlsx]

## Sheet: Table S2
Table S2. The clusterization analysis of winter wheat accessions from ten regions of the World using STRUCTURE package and 10,748 SNP markers
																(b) Graphical representation of the clusterization for winter wheat accessions using STRUCTURE package and K2-K10 steps
(a) The composition of identified subpopulations of winter wheat accessions from ten regions of the World using K2-K10 steps
Clusters		Europe	Australia	USA	Afghanistan	Turkey	Russia	Kazakhstan	Kyrgyzstan	Tajikistan	Uzbekistan
К2	1	425	5	9		2	1	2
	2	15	11	10	32	17	25	50	27	9	27				K2
K3	1	240	4	6		1		1
	2	23	5	7	32	15	25	51	27	9	27
	3	177	7	6		3	1
K4	1	5	8	3	32	6	1	6	9	6	14
	2	187	5	12		3	1
	3	5		1		9	24	45	18	3	13
	4	243	3	3		1		1							K3
K5	1	162	6	12		3
	2	6	7	3	32	6	1	6	9	6	14
	3	58	1	1
	4	4		1		9	24	45	18	3	13
	5	210	2	2		1	1	1
K6	1	59		1
	2	207	3	2		1	1	1
	3	156	4	12		2
	4	6		1		10	23	44	19	3	13
	5	10	3		2		1	1							K4
	6	2	6	3	30	6	1	6	8	6	14
K7	1	6		1	2	15	24	46	23	6	16
	2	9	10	12	7	3	1	2	4	3	7
	3	65		1
	4	139	1	3
	5	210	4	2		1	1	1
	6	2			22			2			4
	7	9	1		1			1
K8	1	1			30	5	1	5	7	6	11				K5
	2	116	2	1
	3	104				1
	4	4			1	10	24	46	20	3	15
	5	9	1		1			1
	6	77	1				1
	7	22	10	15		3					1
	8	107	2	3
															K6
K9	1	148	2	1			1
	2	1			21			2			4
	3	21	10	15	1	3
	4	7	1
	5	4				9	23	43	15	3	12
	6	71	1	1				1
	7			1	9	6	2	5	12	6	11
	8	3			1			1							K7
	9	185	2	1		1
K10	1	85	1	1
	2	9	1		1			1
	3			1	9	5	2	5	12	6	11
	4	4				10	23	43	15	3	12
	5	78	1
	6	1			21			2			4
	7	44
	8	114	1	2		1	1	1							K8
	9	30	11	15	1	3
	10	75	1
															K9
															K10
