# Supplementary material for: Population Structure of Modern Winter Wheat Accessions from Central Asia
Source: Plants (Basel). 2023 Jun 6;12(12):2233. doi: 10.3390/plants12122233 (PMC10305188; doi:10.3390/plants12122233)
Supplement: Supplementary file 1 [file plants-12-02233-s001.zip › Table S4.xlsx]

## Sheet: Table S4
Table S4 SNPs with opposite allele frequencies in samples between Russia (northern neighbor) and Central Asian countries
SNP	Chrosomose	Position	Kazakhstan			Kyrgyzstan			Tajikistan			Uzbekistan			Russia
			alleles	KAZ		alleles	KRG		alleles	TAJ		alleles	UZB		alleles	RUS			Origin	N	KAZ	KRG	TAJ	UZB	RUS		%	N	KAZ	KRG	TAJ	UZB	RUS		KAZ/UZB/RUS	22
AX-95653435	1A	3256220	G:A	57.1429	42.8571	A:G	61.5385	38.4615	A:G	70.3704	29.6296	A:G	76.9231	23.0769	A:G	56	44		KAZ	49	165	23	7	26	149		KAZ	49	16.4016	2.28628	0.695825	2.58449	14.8111		KAZ/KRG/RUS	18
AX-94950558	1A	9204445	T:C	50.9804	49.0196	C:T	76.9231	23.0769	C:T	80.7692	19.2308	C:T	77.7778	22.2222	C:T	65.3846	34.6154		KRG	27		57	38	13	9		KRG	27		5.666	3.77734	1.29225	0.894632		KAZ/TAJ/RUS	11
AX-94976542	1A	9642726	C:T	78.8462	21.1538	C:T	51.8519	48.1481	T:C	59.2593	40.7407	C:T	55.5556	44.4444	C:T	61.5385	38.4615		TAJ	7			107	58	12		TAJ	7			10.6362	5.76541	1.19284		UZB/KRG/RUS	11
AX-94682405	1A	14144239	C:A	62.7451	37.2549	A:C	66.6667	33.3333	A:C	70.3704	29.6296	A:C	70.3704	29.6296	C:A	69.2308	30.7692		UZB	26				194	42		UZB	26				19.2843	4.17495		UZB/TAJ/RUS	16
AX-94606615	1A	20158331	G:C	59.5745	40.4255	C:G	53.8462	46.1538	C:G	61.5385	38.4615	C:G	66.6667	33.3333	C:G	68	32		RUS	25					0		RUS	25					0		KRG/TAJ/RUS	28
AX-94994228	1A	27361054	A:G	82.6923	17.3077	A:G	55.5556	44.4444	G:A	51.8519	48.1481	A:G	55.5556	44.4444	A:G	69.2308	30.7692
AX-94978091	1A	32893471	C:T	78.4314	21.5686	C:T	62.963	37.037	C:T	59.2593	40.7407	T:C	55.5556	44.4444	C:T	53.8462	46.1538
AX-94983068	1A	37480828	T:C	57.7778	42.2222	C:T	74.0741	25.9259	C:T	76.9231	23.0769	C:T	92.3077	7.69231	C:T	53.8462	46.1538
AX-95163773	1A	41710461	T:A	70.5882	29.4118	A:T	55.5556	44.4444	A:T	59.2593	40.7407	A:T	74.0741	25.9259	A:T	53.8462	46.1538
AX-94478330	1A	62612563	T:C	80	20	T:C	51.8519	48.1481	C:T	51.8519	48.1481	T:C	64	36	T:C	69.2308	30.7692
AX-94717608	1A	241747964	T:G	60.8696	39.1304	G:T	50	50	T:G	58.3333	41.6667	G:T	59.0909	40.9091	G:T	57.6923	42.3077
AX-94441967	1A	301198097	C:G	70.5882	29.4118	C:G	51.8519	48.1481	G:C	59.2593	40.7407	G:C	70.3704	29.6296	G:C	53.8462	46.1538
AX-94464122	1A	301897781	A:C	67.3077	32.6923	C:A	70.3704	29.6296	C:A	74.0741	25.9259	C:A	92.3077	7.69231	C:A	53.8462	46.1538
AX-94704464	1A	308347954	G:A	73.0769	26.9231	G:A	51.8519	48.1481	A:G	59.2593	40.7407	A:G	70.3704	29.6296	A:G	53.8462	46.1538
AX-94907052	1A	320224010	C:G	90.3846	9.61538	C:G	56	44	G:C	52	48	G:C	51.8519	48.1481	C:G	65.3846	34.6154
AX-94404955	1A	402232673	G:C	77.551	22.449	C:G	62.963	37.037	C:G	66.6667	33.3333	C:G	66.6667	33.3333	G:C	53.8462	46.1538
AX-95072845	1A	434425753	A:C	68.6275	31.3725	C:A	76.9231	23.0769	C:A	84	16	C:A	92.5926	7.40741	C:A	56	44
AX-94432777	1A	462435178	G:A	88.2353	11.7647	A:G	57.6923	42.3077	A:G	56	44	A:G	60	40	G:A	70.8333	29.1667
AX-95110122	1A	474197569	G:A	80.7692	19.2308	G:A	51.8519	48.1481	G:A	51.8519	48.1481	A:G	51.8519	48.1481	G:A	69.2308	30.7692
AX-94938408	1A	482335881	C:T	86.5385	13.4615	C:T	62.963	37.037	C:T	62.963	37.037	T:C	51.8519	48.1481	C:T	65.3846	34.6154
AX-94757176	1A	487011994	C:T	89.3617	10.6383	T:C	52.6316	47.3684	T:C	50	50	T:C	57.1429	42.8571	C:T	73.913	26.087
AX-95083535	1A	505524367	G:A	71.1538	28.8462	G:A	70.3704	29.6296	G:A	62.963	37.037	A:G	51.8519	48.1481	G:A	84.6154	15.3846
AX-94445422	1A	505675814	C:T	61.5385	38.4615	T:C	62.963	37.037	T:C	66.6667	33.3333	T:C	77.7778	22.2222	C:T	61.5385	38.4615
AX-94398706	1A	510366210	T:C	78.8462	21.1538	T:C	85.1852	14.8148	T:C	77.7778	22.2222	C:T	55.5556	44.4444	T:C	88.4615	11.5385
AX-94826839	1A	513624091	A:G	63.4615	36.5385	A:G	51.8519	48.1481	G:A	55.5556	44.4444	G:A	74.0741	25.9259	G:A	60	40
AX-94769932	1A	520338516	C:T	76.4706	23.5294	C:T	81.4815	18.5185	C:T	81.4815	18.5185	T:C	51.8519	48.1481	C:T	73.0769	26.9231
AX-95227165	1A	527178220	T:C	63.4615	36.5385	T:C	62.963	37.037	C:T	55.5556	44.4444	C:T	51.8519	48.1481	C:T	65.3846	34.6154
AX-95634075	1A	527953686	G:A	63.4615	36.5385	G:A	62.963	37.037	A:G	52	48	A:G	51.8519	48.1481	A:G	64	36
AX-94515468	1A	534201522	G:C	63.4615	36.5385	C:G	51.8519	48.1481	G:C	51.8519	48.1481	G:C	53.8462	46.1538	C:G	64	36
AX-95166641	1A	534242409	C:T	66.6667	33.3333	T:C	59.2593	40.7407	T:C	55.5556	44.4444	T:C	50	50	T:C	60	40
AX-94425953	1A	535315011	A:C	72.549	27.451	A:C	51.8519	48.1481	A:C	51.8519	48.1481	C:A	61.5385	38.4615	C:A	65.3846	34.6154
AX-95657284	1A	535434563	T:C	71.1538	28.8462	T:C	51.8519	48.1481	T:C	51.8519	48.1481	C:T	62.963	37.037	C:T	65.3846	34.6154
AX-95162673	1A	545528522	T:C	65.3846	34.6154	T:C	66.6667	33.3333	T:C	70.3704	29.6296	C:T	51.8519	48.1481	T:C	68	32
AX-95255804	1A	572350878	C:G	63.4615	36.5385	C:G	74.0741	25.9259	C:G	70.3704	29.6296	G:C	69.2308	30.7692	C:G	64	36
AX-94605845	1A	581828962	C:A	50.9804	49.0196	A:C	62.963	37.037	A:C	72	28	A:C	66.6667	33.3333	A:C	68	32
AX-94837068	1A	582749079	T:C	70.5882	29.4118	T:C	70.3704	29.6296	T:C	68	32	C:T	55.5556	44.4444	T:C	64	36
AX-94664571	1A	584682933	C:T	62.7451	37.2549	C:T	51.8519	48.1481	T:C	51.8519	48.1481	C:T	62.963	37.037	C:T	61.5385	38.4615
AX-95094660	1B	1252520	A:G	50	50	A:G	51.8519	48.1481	G:A	51.8519	48.1481	A:G	62.963	37.037	A:G	87.5	12.5
AX-94564319	1B	1430880	A:G	50	50	G:A	62.963	37.037	G:A	55.5556	44.4444	G:A	62.963	37.037	G:A	92	8
AX-94498055	1B	2626371	G:A	50.9804	49.0196	A:G	77.7778	22.2222	A:G	72	28	A:G	70.8333	29.1667	A:G	61.5385	38.4615
AX-94736092	1B	18419600	C:T	56.8627	43.1373	T:C	50	50	T:C	51.8519	48.1481	C:T	57.6923	42.3077	C:T	64	36
AX-94961642	1B	22024672	G:A	51.9231	48.0769	A:G	55.5556	44.4444	A:G	62.963	37.037	G:A	55.5556	44.4444	G:A	61.5385	38.4615
AX-95002138	1B	24491683	T:C	52.9412	47.0588	C:T	62.963	37.037	C:T	70.3704	29.6296	C:T	53.8462	46.1538	T:C	61.5385	38.4615
AX-95005147	1B	47161009	T:C	80	20	T:C	64	36	T:C	58.3333	41.6667	C:T	60	40	T:C	50	50
AX-94820134	1B	50777943	C:T	64.7059	35.2941	T:C	61.5385	38.4615	T:C	73.0769	26.9231	T:C	76.9231	23.0769	T:C	58.3333	41.6667
AX-94413562	1B	52902043	C:T	63.4615	36.5385	T:C	59.2593	40.7407	T:C	73.0769	26.9231	T:C	77.7778	22.2222	T:C	65.3846	34.6154
AX-94535608	1B	172005285	C:T	64.7059	35.2941	T:C	66.6667	33.3333	T:C	66.6667	33.3333	C:T	51.8519	48.1481	C:T	53.8462	46.1538
AX-94970276	1B	333633430	A:G	61.5385	38.4615	G:A	59.2593	40.7407	G:A	55.5556	44.4444	A:G	59.2593	40.7407	A:G	80.7692	19.2308
AX-94778455	1B	336076482	T:C	60	40	C:T	51.8519	48.1481	T:C	55.5556	44.4444	C:T	66.6667	33.3333	T:C	80.7692	19.2308
AX-95194682	1B	410435735	C:A	61.5385	38.4615	A:C	51.8519	48.1481	C:A	55.5556	44.4444	A:C	69.2308	30.7692	C:A	76.9231	23.0769
AX-95109512	1B	445180665	A:C	65.3846	34.6154	A:C	51.8519	48.1481	A:C	55.5556	44.4444	C:A	62.963	37.037	A:C	80	20
AX-94494615	1B	448141315	G:A	65.3846	34.6154	A:G	60	40	A:G	53.8462	46.1538	A:G	65.3846	34.6154	G:A	79.1667	20.8333
AX-94871220	1B	455211664	T:G	61.5385	38.4615	G:T	51.8519	48.1481	T:G	55.5556	44.4444	G:T	66.6667	33.3333	T:G	80.7692	19.2308
AX-95158221	1B	455984674	C:T	61.5385	38.4615	T:C	51.8519	48.1481	C:T	55.5556	44.4444	T:C	66.6667	33.3333	C:T	80.7692	19.2308
AX-94544446	1B	456253751	G:T	61.5385	38.4615	T:G	51.8519	48.1481	G:T	55.5556	44.4444	T:G	74.0741	25.9259	G:T	84	16
AX-94820627	1B	457460566	C:T	56.8627	43.1373	T:C	57.6923	42.3077	C:T	55.5556	44.4444	T:C	66.6667	33.3333	C:T	76.9231	23.0769
AX-94442698	1B	457863915	C:T	63.4615	36.5385	C:T	76.9231	23.0769	C:T	88.4615	11.5385	T:C	53.8462	46.1538	C:T	96.1538	3.84615
AX-95140632	1B	470000710	C:T	55.7692	44.2308	T:C	55.5556	44.4444	C:T	55.5556	44.4444	T:C	74.0741	25.9259	C:T	80	20
AX-94487937	1B	480841645	C:T	60.7843	39.2157	C:T	60	40	C:T	69.2308	30.7692	T:C	55.5556	44.4444	C:T	96.1538	3.84615
AX-95136941	1B	488658884	C:T	53.8462	46.1538	T:C	55.5556	44.4444	T:C	55.5556	44.4444	T:C	53.8462	46.1538	C:T	64	36
AX-94483811	1B	489133971	G:T	53.8462	46.1538	G:T	55.5556	44.4444	G:T	62.963	37.037	T:G	51.8519	48.1481	G:T	68	32
AX-94633266	1B	489249553	T:G	53.8462	46.1538	G:T	51.8519	48.1481	T:G	55.5556	44.4444	G:T	51.8519	48.1481	T:G	64	36
AX-94568125	1B	492787475	C:T	62.7451	37.2549	C:T	65.3846	34.6154	C:T	51.8519	48.1481	T:C	57.6923	42.3077	C:T	52	48
AX-94476532	1B	503665390	T:C	67.3077	32.6923	T:C	51.8519	48.1481	C:T	51.8519	48.1481	C:T	62.963	37.037	T:C	68	32
AX-94678835	1B	505068817	C:T	61.5385	38.4615	C:T	70.3704	29.6296	C:T	55.5556	44.4444	T:C	55.5556	44.4444	C:T	56	44
AX-95115833	1B	512158969	C:G	63.4615	36.5385	G:C	51.8519	48.1481	C:G	62.963	37.037	C:G	59.2593	40.7407	C:G	96.1538	3.84615
AX-94545549	1B	520087932	A:G	53.8462	46.1538	A:G	51.8519	48.1481	A:G	55.5556	44.4444	G:A	62.963	37.037	A:G	60	40
AX-94483422	1B	522012901	C:T	53.8462	46.1538	T:C	51.8519	48.1481	C:T	53.8462	46.1538	T:C	61.5385	38.4615	C:T	72	28
AX-94507852	1B	543085932	C:T	72.549	27.451	C:T	62.963	37.037	C:T	51.8519	48.1481	T:C	62.963	37.037	C:T	84	16
AX-94526541	1B	549710285	G:T	72	28	T:G	51.8519	48.1481	T:G	51.8519	48.1481	G:T	52	48	G:T	84.6154	15.3846
AX-95122579	1B	551864147	G:C	68	32	G:C	51.8519	48.1481	G:C	61.5385	38.4615	C:G	56	44	G:C	84.6154	15.3846
AX-94875635	1B	564908581	T:C	59.6154	40.3846	C:T	59.2593	40.7407	T:C	53.8462	46.1538	C:T	66.6667	33.3333	C:T	52	48
AX-94553499	1B	573875607	T:C	59.6154	40.3846	C:T	59.2593	40.7407	C:T	51.8519	48.1481	C:T	61.5385	38.4615	C:T	52	48
AX-94492031	1B	577178506	T:C	65.3846	34.6154	C:T	59.2593	40.7407	T:C	50	50	C:T	59.2593	40.7407	C:T	52	48
AX-95170113	1B	577186696	G:A	61.5385	38.4615	A:G	59.2593	40.7407	A:G	51.8519	48.1481	A:G	59.2593	40.7407	A:G	52	48
AX-94794804	1B	581412894	T:C	67.3469	32.6531	C:T	52.1739	47.8261	C:T	60.8696	39.1304	C:T	57.1429	42.8571	T:C	79.1667	20.8333
AX-94620168	1B	582905701	C:T	65.3846	34.6154	C:T	62.963	37.037	C:T	59.2593	40.7407	T:C	59.2593	40.7407	C:T	64	36
AX-94933502	1B	613236060	C:T	66.6667	33.3333	C:T	59.2593	40.7407	T:C	51.8519	48.1481	T:C	66.6667	33.3333	C:T	84	16
AX-94873552	1B	613423080	C:T	90.3846	9.61538	C:T	85.1852	14.8148	C:T	66.6667	33.3333	T:C	51.8519	48.1481	C:T	100	0
AX-94464561	1B	621636633	A:C	55.7692	44.2308	A:C	62.963	37.037	A:C	55.5556	44.4444	C:A	51.8519	48.1481	A:C	60	40
AX-94647261	1B	631817914	C:T	51.9231	48.0769	T:C	59.2593	40.7407	T:C	70.3704	29.6296	T:C	55.5556	44.4444	T:C	84	16
AX-94425292	1B	641632546	T:A	53.8462	46.1538	T:A	62.963	37.037	T:A	59.2593	40.7407	A:T	66.6667	33.3333	T:A	60	40
AX-94632981	1B	660454525	T:C	78.4314	21.5686	T:C	55.5556	44.4444	C:T	59.2593	40.7407	T:C	53.8462	46.1538	T:C	69.2308	30.7692
AX-94604435	1B	664787778	A:G	86	14	A:G	66.6667	33.3333	A:G	55.5556	44.4444	G:A	52	48	A:G	60	40
AX-95257543	1B	665402176	T:C	76	24	C:T	59.2593	40.7407	C:T	62.963	37.037	T:C	51.8519	48.1481	C:T	68	32
AX-95128122	1B	668200621	C:A	55.7692	44.2308	A:C	66.6667	33.3333	A:C	62.963	37.037	A:C	66.6667	33.3333	A:C	57.6923	42.3077
AX-94522424	1B	670783705	C:G	84.3137	15.6863	G:C	51.8519	48.1481	G:C	57.6923	42.3077	C:G	61.9048	38.0952	C:G	80.7692	19.2308
AX-94956073	1B	673640917	A:G	84.6154	15.3846	G:A	55.5556	44.4444	G:A	66.6667	33.3333	G:A	59.2593	40.7407	A:G	73.0769	26.9231
AX-94413573	1B	674821547	G:A	80.3922	19.6078	A:G	54.1667	45.8333	G:A	63.6364	36.3636	A:G	52.381	47.619	A:G	58.3333	41.6667
AX-94944262	1B	682004269	G:A	62	38	A:G	88.8889	11.1111	A:G	74.0741	25.9259	A:G	74.0741	25.9259	A:G	73.0769	26.9231
AX-95685456	1B	688232233	G:A	61.5385	38.4615	A:G	59.2593	40.7407	A:G	55.5556	44.4444	G:A	59.2593	40.7407	A:G	61.5385	38.4615
AX-94423510	1D	216827	T:C	74.5098	25.4902	C:T	70.3704	29.6296	C:T	65.3846	34.6154	T:C	55.5556	44.4444	T:C	84	16
AX-94519856	1D	2671485	A:G	69.3878	30.6122	G:A	55.5556	44.4444	G:A	53.8462	46.1538	G:A	51.8519	48.1481	A:G	69.2308	30.7692
AX-94773494	1D	7906472	G:T	54	46	G:T	79.1667	20.8333	G:T	62.5	37.5	T:G	59.2593	40.7407	T:G	59.0909	40.9091
AX-94815880	1D	10432868	C:T	64.7059	35.2941	T:C	55.5556	44.4444	T:C	51.8519	48.1481	C:T	62.963	37.037	C:T	68	32
AX-94914889	1D	11623642	G:C	54.902	45.098	C:G	51.8519	48.1481	G:C	55.5556	44.4444	G:C	77.7778	22.2222	G:C	65.3846	34.6154
AX-94450439	1D	12315163	G:A	62.7451	37.2549	G:A	77.7778	22.2222	G:A	74.0741	25.9259	A:G	59.2593	40.7407	A:G	52	48
AX-94538909	1D	12535517	G:A	54.902	45.098	A:G	59.2593	40.7407	A:G	51.8519	48.1481	G:A	74.0741	25.9259	G:A	57.6923	42.3077
AX-94529517	1D	13506794	A:G	59.1837	40.8163	G:A	51.8519	48.1481	A:G	62.963	37.037	A:G	77.7778	22.2222	A:G	65.3846	34.6154
AX-94502639	1D	15322211	G:A	56	44	A:G	55.5556	44.4444	G:A	61.5385	38.4615	G:A	76.9231	23.0769	G:A	65.3846	34.6154
AX-94418622	1D	16408811	C:G	52	48	C:G	51.8519	48.1481	G:C	51.8519	48.1481	G:C	77.7778	22.2222	C:G	50	50
AX-95239994	1D	109980446	G:A	64	36	G:A	65.3846	34.6154	G:A	59.2593	40.7407	A:G	59.2593	40.7407	A:G	50	50
AX-94483483	1D	206101138	A:G	78.4314	21.5686	A:G	74.0741	25.9259	A:G	55.5556	44.4444	G:A	55.5556	44.4444	G:A	60	40
AX-94430584	1D	328446608	T:G	66	34	G:T	60	40	G:T	57.1429	42.8571	T:G	52	48	T:G	58.3333	41.6667
AX-95651984	1D	330550504	A:G	60.8696	39.1304	A:G	51.8519	48.1481	A:G	53.8462	46.1538	G:A	62.963	37.037	A:G	80	20
AX-94412546	1D	349443789	C:T	61.5385	38.4615	T:C	51.8519	48.1481	C:T	61.5385	38.4615	T:C	53.8462	46.1538	C:T	92.3077	7.69231
AX-94552962	1D	397081005	T:C	63.3333	36.6667	C:T	88.8889	11.1111	C:T	66.6667	33.3333	C:T	61.1111	38.8889	T:C	64.7059	35.2941
AX-94488247	1D	418045809	C:G	74	26	C:G	74.0741	25.9259	C:G	51.8519	48.1481	G:C	53.8462	46.1538	G:C	57.6923	42.3077
AX-94665385	1D	420928738	T:G	72.9167	27.0833	T:G	73.0769	26.9231	G:T	50	50	G:T	53.8462	46.1538	G:T	53.8462	46.1538
AX-94891002	1D	421037100	C:A	74.5098	25.4902	C:A	65.3846	34.6154	A:C	53.8462	46.1538	A:C	51.8519	48.1481	A:C	53.8462	46.1538
AX-95127704	1D	422056143	A:G	73.0769	26.9231	A:G	66.6667	33.3333	G:A	51.8519	48.1481	G:A	51.8519	48.1481	G:A	53.8462	46.1538
AX-95260861	1D	430565228	T:G	63.4615	36.5385	T:G	62.963	37.037	G:T	55.5556	44.4444	G:T	51.8519	48.1481	G:T	65.3846	34.6154
AX-94446929	1D	433252816	T:C	76.4706	23.5294	T:C	62.963	37.037	C:T	51.8519	48.1481	T:C	51.8519	48.1481	T:C	57.6923	42.3077
AX-94617050	1D	433274799	C:T	74.4681	25.5319	C:T	66.6667	33.3333	C:T	53.8462	46.1538	T:C	50	50	C:T	56	44
AX-94817502	1D	478343051	G:A	70.4545	29.5455	A:G	56	44	A:G	57.6923	42.3077	G:A	57.6923	42.3077	A:G	64	36
AX-95199577	1D	479052619	C:T	94.1176	5.88235	C:T	62.963	37.037	C:T	61.5385	38.4615	T:C	50	50	C:T	65.3846	34.6154
AX-94696684	1D	480346293	C:G	53.8462	46.1538	G:C	66.6667	33.3333	G:C	62.963	37.037	G:C	74.0741	25.9259	G:C	57.6923	42.3077
AX-94674125	1D	491039159	T:C	58	42	C:T	87.5	12.5	C:T	77.2727	22.7273	C:T	73.6842	26.3158	C:T	70.8333	29.1667
AX-94802588	2A	5637264	G:C	59.6154	40.3846	C:G	76.9231	23.0769	C:G	73.0769	26.9231	C:G	70.3704	29.6296	C:G	65.3846	34.6154
AX-94476555	2A	6183145	C:A	94.2308	5.76923	C:A	66.6667	33.3333	A:C	51.8519	48.1481	C:A	62.963	37.037	C:A	88	12
AX-94587617	2A	32338864	A:G	65.9574	34.0426	G:A	57.6923	42.3077	G:A	66.6667	33.3333	G:A	62.963	37.037	A:G	57.6923	42.3077
AX-95098442	2A	43299265	A:G	73.4694	26.5306	A:G	55.5556	44.4444	A:G	57.6923	42.3077	G:A	53.8462	46.1538	A:G	56	44
AX-94592263	2A	46108086	T:C	73.0769	26.9231	C:T	51.8519	48.1481	T:C	57.6923	42.3077	T:C	59.2593	40.7407	T:C	60	40
AX-94905029	2A	52586827	G:A	80	20	G:A	70.3704	29.6296	G:A	57.6923	42.3077	A:G	51.8519	48.1481	G:A	56	44
AX-95008267	2A	59323125	G:A	74.5098	25.4902	A:G	51.8519	48.1481	A:G	51.8519	48.1481	G:A	57.6923	42.3077	G:A	53.8462	46.1538
AX-94472219	2A	60078027	C:G	74.5098	25.4902	G:C	55.5556	44.4444	C:G	51.8519	48.1481	C:G	62.963	37.037	C:G	65.3846	34.6154
AX-94400296	2A	65184087	C:G	76	24	G:C	62.963	37.037	G:C	59.2593	40.7407	G:C	62.963	37.037	C:G	64	36
AX-95096480	2A	72694848	C:T	63.4615	36.5385	T:C	51.8519	48.1481	T:C	59.2593	40.7407	C:T	51.8519	48.1481	T:C	53.8462	46.1538
AX-94553666	2A	77528141	C:A	67.3469	32.6531	C:A	62.963	37.037	A:C	51.8519	48.1481	C:A	55.5556	44.4444	A:C	65.3846	34.6154
AX-94881950	2A	78650006	G:T	88	12	T:G	51.8519	48.1481	G:T	55.5556	44.4444	G:T	74.0741	25.9259	G:T	84.6154	15.3846
AX-94880269	2A	101994194	A:G	92.3077	7.69231	G:A	51.8519	48.1481	G:A	59.2593	40.7407	A:G	74.0741	25.9259	A:G	88.4615	11.5385
AX-95164703	2A	102326218	A:T	92.3077	7.69231	T:A	53.8462	46.1538	T:A	57.6923	42.3077	A:T	74.0741	25.9259	A:T	84.6154	15.3846
AX-94402160	2A	191973597	G:T	84.6154	15.3846	T:G	59.2593	40.7407	T:G	70.3704	29.6296	T:G	59.2593	40.7407	G:T	65.3846	34.6154
AX-94781925	2A	203460721	C:T	94.2308	5.76923	C:T	66.6667	33.3333	T:C	51.8519	48.1481	C:T	62.963	37.037	C:T	88	12
AX-94456542	2A	214068135	G:C	66.6667	33.3333	G:C	57.6923	42.3077	G:C	60	40	C:G	54.1667	45.8333	C:G	71.4286	28.5714
AX-94431053	2A	222595198	T:C	94	6	T:C	66.6667	33.3333	C:T	51.8519	48.1481	T:C	61.5385	38.4615	T:C	88	12
AX-94522700	2A	332044198	T:G	94.1176	5.88235	T:G	69.2308	30.7692	G:T	50	50	T:G	62.963	37.037	T:G	95.6522	4.34783
AX-94487433	2A	403183698	T:G	94.2308	5.76923	T:G	69.2308	30.7692	G:T	50	50	T:G	65.3846	34.6154	T:G	88	12
AX-94432481	2A	455491688	C:T	80.7692	19.2308	C:T	66.6667	33.3333	T:C	55.5556	44.4444	C:T	55.5556	44.4444	C:T	61.5385	38.4615
AX-94675505	2A	461978922	C:T	82	18	C:T	65.3846	34.6154	T:C	55.5556	44.4444	C:T	56	44	C:T	64	36
AX-94391725	2A	503002971	T:G	59.6154	40.3846	T:G	51.8519	48.1481	G:T	70.3704	29.6296	G:T	51.8519	48.1481	G:T	53.8462	46.1538
AX-94521857	2A	507691387	A:C	58.8235	41.1765	C:A	61.5385	38.4615	C:A	74.0741	25.9259	A:C	55.5556	44.4444	C:A	57.6923	42.3077
AX-95108722	2A	585206888	T:G	76.4706	23.5294	G:T	51.8519	48.1481	G:T	70.3704	29.6296	T:G	53.8462	46.1538	G:T	53.8462	46.1538
AX-94595993	2A	597499332	A:C	74.5098	25.4902	C:A	59.2593	40.7407	C:A	66.6667	33.3333	C:A	59.2593	40.7407	A:C	50	50
AX-94457604	2A	649700131	A:T	82.6923	17.3077	A:T	51.8519	48.1481	T:A	51.8519	48.1481	A:T	59.2593	40.7407	A:T	50	50
AX-95094317	2A	674418771	T:G	90.1961	9.80392	T:G	59.2593	40.7407	G:T	55.5556	44.4444	T:G	62.963	37.037	T:G	56	44
AX-94786451	2A	690740165	C:T	66.6667	33.3333	T:C	77.7778	22.2222	T:C	70.3704	29.6296	T:C	65.3846	34.6154	C:T	57.6923	42.3077
AX-94701109	2A	691845836	G:C	72.549	27.451	C:G	62.963	37.037	C:G	59.2593	40.7407	G:C	51.8519	48.1481	G:C	65.3846	34.6154
AX-94415873	2A	692062705	C:G	68.6275	31.3725	G:C	70.3704	29.6296	G:C	70.3704	29.6296	G:C	62.963	37.037	C:G	57.6923	42.3077
AX-94496990	2A	692755016	T:C	76.9231	23.0769	C:T	62.963	37.037	C:T	55.5556	44.4444	T:C	55.5556	44.4444	T:C	65.3846	34.6154
AX-94471569	2A	693285952	G:C	82	18	C:G	52.1739	47.8261	G:C	54.5455	45.4545	G:C	63.6364	36.3636	G:C	64	36
AX-94396186	2A	707040187	C:T	73.0769	26.9231	C:T	57.6923	42.3077	C:T	59.2593	40.7407	T:C	51.8519	48.1481	C:T	72	28
AX-95173053	2A	710357917	G:A	75	25	G:A	59.2593	40.7407	A:G	51.8519	48.1481	A:G	53.8462	46.1538	G:A	68	32
AX-94632442	2A	741827467	G:A	73.0769	26.9231	A:G	51.8519	48.1481	A:G	51.8519	48.1481	A:G	61.5385	38.4615	G:A	88.4615	11.5385
AX-95179457	2A	752102994	C:T	73.8095	26.1905	C:T	58.3333	41.6667	T:C	56.5217	43.4783	C:T	66.6667	33.3333	C:T	72	28
AX-94536174	2A	754361108	G:C	51.9231	48.0769	C:G	70.3704	29.6296	C:G	74.0741	25.9259	C:G	65.3846	34.6154	C:G	52.1739	47.8261
AX-94947518	2A	755793703	A:G	55.7692	44.2308	A:G	51.8519	48.1481	G:A	59.2593	40.7407	G:A	51.8519	48.1481	A:G	76.9231	23.0769
AX-94483464	2A	755927631	G:C	55.7692	44.2308	G:C	51.8519	48.1481	C:G	51.8519	48.1481	G:C	66.6667	33.3333	G:C	88.4615	11.5385
AX-94667745	2A	757946577	T:C	66	34	C:T	70.3704	29.6296	C:T	55.5556	44.4444	C:T	51.8519	48.1481	T:C	56	44
AX-95080933	2A	759465359	G:C	51.9231	48.0769	C:G	51.8519	48.1481	G:C	62.963	37.037	G:C	66.6667	33.3333	G:C	56	44
AX-95114107	2A	764056112	C:T	70.2128	29.7872	T:C	50	50	T:C	50	50	T:C	50	50	T:C	68.1818	31.8182
AX-95135556	2A	764821166	C:T	72.549	27.451	C:T	66.6667	33.3333	C:T	62.963	37.037	T:C	55	45	T:C	65.2174	34.7826
AX-94404280	2A	767938508	T:C	54.902	45.098	C:T	51.8519	48.1481	T:C	59.2593	40.7407	T:C	66.6667	33.3333	C:T	76	24
AX-95182806	2A	772440370	C:A	94.2308	5.76923	C:A	66.6667	33.3333	A:C	51.8519	48.1481	C:A	62.963	37.037	C:A	88	12
AX-94505732	2B	4720576	C:T	65.3846	34.6154	T:C	66.6667	33.3333	T:C	62.963	37.037	T:C	74.0741	25.9259	T:C	68	32
AX-94493021	2B	6253769	G:A	88.4615	11.5385	G:A	60	40	G:A	69.2308	30.7692	A:G	50	50	G:A	73.0769	26.9231
AX-95153510	2B	6405959	G:A	70.2128	29.7872	G:A	51.8519	48.1481	G:A	56	44	A:G	58.3333	41.6667	G:A	58.3333	41.6667
AX-94691415	2B	7430111	A:G	63.4615	36.5385	A:G	51.8519	48.1481	A:G	55.5556	44.4444	G:A	61.5385	38.4615	A:G	61.5385	38.4615
AX-94435390	2B	7645628	A:G	62.7451	37.2549	A:G	51.8519	48.1481	A:G	55.5556	44.4444	G:A	61.5385	38.4615	A:G	61.5385	38.4615
AX-95089630	2B	8342884	G:A	66.6667	33.3333	A:G	50	50	G:A	54.1667	45.8333	A:G	50	50	G:A	54.5455	45.4545
AX-94529633	2B	20373128	T:C	68.6275	31.3725	C:T	51.8519	48.1481	T:C	51.8519	48.1481	T:C	57.6923	42.3077	T:C	76	24
AX-95630054	2B	25236554	A:G	50.9804	49.0196	A:G	55.5556	44.4444	A:G	59.2593	40.7407	G:A	55.5556	44.4444	A:G	61.5385	38.4615
AX-94805858	2B	25250290	A:G	52	48	G:A	55.5556	44.4444	G:A	59.2593	40.7407	A:G	50	50	G:A	57.6923	42.3077
AX-94849048	2B	33944348	C:G	76	24	C:G	66.6667	33.3333	C:G	54.1667	45.8333	G:C	85.1852	14.8148	G:C	65.3846	34.6154
AX-94402003	2B	41144256	G:A	71.1538	28.8462	A:G	51.8519	48.1481	A:G	62.963	37.037	A:G	77.7778	22.2222	A:G	57.6923	42.3077
AX-95231966	2B	41153600	A:G	70.5882	29.4118	A:G	50	50	G:A	62.963	37.037	G:A	76	24	G:A	57.6923	42.3077
AX-94604134	2B	42954004	C:A	76.9231	23.0769	C:A	55.5556	44.4444	A:C	51.8519	48.1481	A:C	53.8462	46.1538	C:A	73.0769	26.9231
AX-94432295	2B	44405587	G:C	76.9231	23.0769	C:G	51.8519	48.1481	C:G	59.2593	40.7407	C:G	51.8519	48.1481	G:C	73.0769	26.9231
AX-94527740	2B	51930329	A:G	55.7692	44.2308	A:G	59.2593	40.7407	A:G	51.8519	48.1481	G:A	77.7778	22.2222	G:A	52	48
AX-94525631	2B	58324913	G:T	50	50	T:G	59.2593	40.7407	T:G	61.5385	38.4615	T:G	66.6667	33.3333	T:G	53.8462	46.1538
AX-94860010	2B	72610516	A:G	84.3137	15.6863	A:G	66.6667	33.3333	A:G	59.2593	40.7407	G:A	59.2593	40.7407	A:G	88.4615	11.5385
AX-94655347	2B	76817708	G:A	53.8462	46.1538	A:G	53.8462	46.1538	G:A	57.6923	42.3077	G:A	59.2593	40.7407	A:G	65.3846	34.6154
AX-94693471	2B	77902365	G:T	52	48	T:G	62.5	37.5	T:G	52.1739	47.8261	G:T	69.5652	30.4348	T:G	68	32
AX-94639471	2B	78827638	G:A	53.8462	46.1538	A:G	55.5556	44.4444	G:A	59.2593	40.7407	G:A	74.0741	25.9259	A:G	65.3846	34.6154
AX-95652726	2B	92996867	A:G	53.8462	46.1538	G:A	59.2593	40.7407	G:A	55.5556	44.4444	G:A	59.2593	40.7407	G:A	65.3846	34.6154
AX-94422665	2B	97188867	C:T	55.7692	44.2308	T:C	51.8519	48.1481	C:T	51.8519	48.1481	T:C	51.8519	48.1481	T:C	65.3846	34.6154
AX-94448868	2B	98295531	T:A	73.0769	26.9231	T:A	59.2593	40.7407	T:A	55.5556	44.4444	A:T	59.2593	40.7407	A:T	57.6923	42.3077
AX-94702181	2B	105412632	A:G	51.6129	48.3871	G:A	72.2222	27.7778	G:A	60	40	G:A	75	25	G:A	65.2174	34.7826
AX-94657721	2B	105688927	T:G	74	26	T:G	51.8519	48.1481	T:G	56	44	G:T	52	48	G:T	56	44
AX-94508946	2B	126948182	C:T	76.9231	23.0769	T:C	51.8519	48.1481	C:T	51.8519	48.1481	C:T	66.6667	33.3333	C:T	92.3077	7.69231
AX-94820492	2B	128940460	C:T	72	28	C:T	55.5556	44.4444	C:T	62.963	37.037	T:C	64	36	C:T	92.3077	7.69231
AX-94870989	2B	133689944	T:C	80.7692	19.2308	C:T	51.8519	48.1481	T:C	53.8462	46.1538	T:C	50	50	T:C	96.1538	3.84615
AX-95201190	2B	134090229	C:G	72.549	27.451	G:C	59.2593	40.7407	G:C	51.8519	48.1481	G:C	55.5556	44.4444	C:G	96	4
AX-95240708	2B	134996689	A:G	82.6923	17.3077	G:A	53.8462	46.1538	A:G	53.8462	46.1538	A:G	66.6667	33.3333	A:G	96.1538	3.84615
AX-94759165	2B	137214599	T:A	63.4615	36.5385	A:T	55.5556	44.4444	T:A	59.2593	40.7407	T:A	51.8519	48.1481	T:A	96.1538	3.84615
AX-94506263	2B	138536866	G:T	70.5882	29.4118	T:G	51.8519	48.1481	G:T	59.2593	40.7407	G:T	55.5556	44.4444	G:T	96.1538	3.84615
AX-95244715	2B	140751546	A:G	74	26	G:A	66.6667	33.3333	G:A	51.8519	48.1481	A:G	52	48	A:G	69.2308	30.7692
AX-94515318	2B	148589549	T:C	65.3846	34.6154	T:C	51.8519	48.1481	C:T	51.8519	48.1481	C:T	51.8519	48.1481	C:T	69.2308	30.7692
AX-94527643	2B	150597189	G:A	65.3846	34.6154	G:A	51.8519	48.1481	A:G	51.8519	48.1481	A:G	53.8462	46.1538	A:G	69.2308	30.7692
AX-94697510	2B	154194720	C:G	69.3878	30.6122	C:G	50	50	G:C	56	44	C:G	51.8519	48.1481	G:C	56.5217	43.4783
AX-95247247	2B	154985287	T:G	56.8627	43.1373	G:T	62.963	37.037	G:T	59.2593	40.7407	G:T	61.5385	38.4615	G:T	56	44
AX-94611194	2B	157694173	C:G	58.3333	41.6667	G:C	56.5217	43.4783	C:G	54.5455	45.4545	C:G	60.8696	39.1304	C:G	66.6667	33.3333
AX-94755547	2B	164424813	C:T	50.9804	49.0196	T:C	55.5556	44.4444	T:C	55.5556	44.4444	T:C	62.963	37.037	T:C	65.3846	34.6154
AX-94685526	2B	167798309	T:C	50	50	T:C	59.2593	40.7407	C:T	51.8519	48.1481	T:C	70.3704	29.6296	T:C	53.8462	46.1538
AX-94797912	2B	174931415	A:G	50	50	G:A	59.2593	40.7407	G:A	51.8519	48.1481	A:G	51.8519	48.1481	G:A	61.5385	38.4615
AX-95630079	2B	180543407	A:C	62.7451	37.2549	C:A	69.2308	30.7692	C:A	62.963	37.037	C:A	62.963	37.037	C:A	61.5385	38.4615
AX-94686435	2B	180560024	C:T	73.0769	26.9231	C:T	51.8519	48.1481	T:C	51.8519	48.1481	C:T	66.6667	33.3333	C:T	53.8462	46.1538
AX-95223107	2B	180822615	T:G	59.6154	40.3846	G:T	59.2593	40.7407	G:T	62.963	37.037	T:G	62.963	37.037	T:G	53.8462	46.1538
AX-94551121	2B	180886638	T:G	73.0769	26.9231	T:G	59.2593	40.7407	G:T	51.8519	48.1481	T:G	88.8889	11.1111	T:G	53.8462	46.1538
AX-94671810	2B	206760086	A:C	63.8298	36.1702	C:A	60	40	C:A	68	32	C:A	57.6923	42.3077	A:C	64	36
AX-94477389	2B	210842751	T:C	63.2653	36.7347	C:T	70.8333	29.1667	C:T	76	24	C:T	66.6667	33.3333	C:T	56	44
AX-94484728	2B	214004546	G:A	55.7692	44.2308	A:G	62.963	37.037	A:G	69.2308	30.7692	A:G	73.0769	26.9231	A:G	76.9231	23.0769
AX-94568269	2B	216463239	G:A	53.8462	46.1538	A:G	84.6154	15.3846	A:G	76.9231	23.0769	A:G	74.0741	25.9259	A:G	61.5385	38.4615
AX-95192394	2B	223730264	G:A	64.7059	35.2941	A:G	62.963	37.037	A:G	59.2593	40.7407	G:A	55.5556	44.4444	G:A	64	36
AX-94545989	2B	227081017	A:G	50	50	G:A	85.1852	14.8148	G:A	81.4815	18.5185	G:A	85.1852	14.8148	G:A	80.7692	19.2308
AX-94773579	2B	236805726	T:C	63.4615	36.5385	C:T	55.5556	44.4444	C:T	59.2593	40.7407	C:T	62.963	37.037	C:T	76.9231	23.0769
AX-95209232	2B	236881756	G:A	64.7059	35.2941	G:A	51.8519	48.1481	A:G	51.8519	48.1481	A:G	59.2593	40.7407	A:G	61.5385	38.4615
AX-95652766	2B	244937464	A:C	69.2308	30.7692	C:A	55.5556	44.4444	A:C	59.2593	40.7407	A:C	55.5556	44.4444	A:C	50	50
AX-94526347	2B	245130139	C:T	64.7059	35.2941	T:C	55.5556	44.4444	C:T	51.8519	48.1481	T:C	51.8519	48.1481	T:C	53.8462	46.1538
AX-94488580	2B	245888693	A:G	55.7692	44.2308	G:A	66.6667	33.3333	G:A	55.5556	44.4444	G:A	66.6667	33.3333	G:A	53.8462	46.1538
AX-94539565	2B	298331391	C:T	77.2727	22.7273	C:T	68	32	C:T	77.2727	22.7273	T:C	50	50	C:T	88	12
AX-95009146	2B	315664134	C:G	61.2245	38.7755	C:G	51.8519	48.1481	G:C	57.6923	42.3077	C:G	55.5556	44.4444	C:G	68	32
AX-94630138	2B	316109048	A:C	66.6667	33.3333	C:A	54.5455	45.4545	A:C	50	50	C:A	60.8696	39.1304	A:C	91.6667	8.33333
AX-94907026	2B	368961236	G:A	94.2308	5.76923	G:A	66.6667	33.3333	A:G	51.8519	48.1481	G:A	62.963	37.037	G:A	88	12
AX-94507617	2B	546614090	C:A	63.4615	36.5385	A:C	59.2593	40.7407	A:C	55.5556	44.4444	C:A	51.8519	48.1481	C:A	92.3077	7.69231
AX-94538855	2B	554457801	G:A	60	40	G:A	70.3704	29.6296	G:A	61.5385	38.4615	A:G	50	50	G:A	88.4615	11.5385
AX-94818431	2B	580020421	T:G	72	28	G:T	50	50	G:T	53.8462	46.1538	G:T	55.5556	44.4444	T:G	92.3077	7.69231
AX-95250072	2B	588729771	T:C	50	50	C:T	65.3846	34.6154	C:T	64	36	T:C	50	50	T:C	57.6923	42.3077
AX-94441299	2B	592037559	C:T	63.2653	36.7347	C:T	56	44	T:C	50	50	C:T	68	32	C:T	57.6923	42.3077
AX-94665765	2B	593658566	T:C	57.6923	42.3077	C:T	51.8519	48.1481	C:T	59.2593	40.7407	T:C	62.963	37.037	T:C	57.6923	42.3077
AX-95629283	2B	593675095	C:A	58.8235	41.1765	C:A	66.6667	33.3333	C:A	55.5556	44.4444	A:C	51.8519	48.1481	C:A	57.6923	42.3077
AX-94475572	2B	594848219	A:G	50	50	G:A	51.8519	48.1481	A:G	51.8519	48.1481	A:G	77.7778	22.2222	G:A	61.5385	38.4615
AX-95630339	2B	635075910	G:A	53.8462	46.1538	G:A	51.8519	48.1481	G:A	62.963	37.037	A:G	53.8462	46.1538	A:G	57.6923	42.3077
AX-94986215	2B	636112718	C:T	60.4167	39.5833	C:T	55.5556	44.4444	T:C	51.8519	48.1481	C:T	66.6667	33.3333	C:T	92.3077	7.69231
AX-94987799	2B	652615024	A:G	55.7692	44.2308	G:A	59.2593	40.7407	G:A	62.963	37.037	G:A	55.5556	44.4444	G:A	57.6923	42.3077
AX-95630577	2B	655014293	A:G	51.9231	48.0769	G:A	62.963	37.037	G:A	70.3704	29.6296	A:G	59.2593	40.7407	A:G	73.0769	26.9231
AX-94493467	2B	655607085	C:G	50.9804	49.0196	G:C	53.8462	46.1538	G:C	57.6923	42.3077	C:G	52	48	C:G	72	28
AX-94648660	2B	675352282	C:T	63.2653	36.7347	T:C	52	48	T:C	65.2174	34.7826	T:C	53.8462	46.1538	C:T	95.8333	4.16667
AX-94625794	2B	683029156	A:C	78.8462	21.1538	A:C	62.963	37.037	C:A	55.5556	44.4444	C:A	55.5556	44.4444	A:C	80.7692	19.2308
AX-94854521	2B	683030833	T:C	84.6154	15.3846	T:C	66.6667	33.3333	C:T	51.8519	48.1481	C:T	55.5556	44.4444	T:C	84.6154	15.3846
AX-94560605	2B	686837014	G:A	68.6275	31.3725	G:A	60	40	A:G	61.5385	38.4615	G:A	55.5556	44.4444	G:A	57.6923	42.3077
AX-95186649	2B	688462895	A:G	82.6923	17.3077	A:G	62.963	37.037	G:A	55.5556	44.4444	G:A	55.5556	44.4444	A:G	84	16
AX-94528088	2B	691780416	C:T	61.5385	38.4615	C:T	55.5556	44.4444	C:T	62.963	37.037	T:C	51.8519	48.1481	T:C	60	40
AX-95206454	2B	692712216	C:T	55.7692	44.2308	T:C	59.2593	40.7407	T:C	59.2593	40.7407	C:T	55.5556	44.4444	C:T	80.7692	19.2308
AX-94801818	2B	706089322	G:A	52.9412	47.0588	A:G	84.6154	15.3846	A:G	84.6154	15.3846	A:G	75	25	A:G	76.9231	23.0769
AX-94623285	2B	720575201	G:C	73.0769	26.9231	C:G	50	50	C:G	53.8462	46.1538	G:C	57.6923	42.3077	G:C	73.0769	26.9231
AX-94532520	2B	732049475	G:A	68.1818	31.8182	A:G	50	50	G:A	59.2593	40.7407	G:A	55.5556	44.4444	A:G	65.2174	34.7826
AX-94604156	2B	732346511	C:A	66.6667	33.3333	C:A	57.6923	42.3077	A:C	52	48	C:A	72	28	C:A	69.5652	30.4348
AX-94666231	2B	746037326	C:T	71.1538	28.8462	C:T	59.2593	40.7407	C:T	62.963	37.037	T:C	62.963	37.037	T:C	65.3846	34.6154
AX-94723353	2B	748702673	C:T	74.5098	25.4902	T:C	51.8519	48.1481	T:C	51.8519	48.1481	T:C	65.3846	34.6154	C:T	88	12
AX-94817182	2B	751180888	A:G	52.9412	47.0588	A:G	62.963	37.037	G:A	55.5556	44.4444	G:A	62.963	37.037	G:A	61.5385	38.4615
AX-95160331	2B	762381249	T:C	55.5556	44.4444	C:T	56	44	C:T	55.5556	44.4444	T:C	61.5385	38.4615	C:T	72	28
AX-94672440	2B	764074023	G:A	56.8627	43.1373	G:A	55.5556	44.4444	A:G	51.8519	48.1481	A:G	59.2593	40.7407	A:G	50	50
AX-94481202	2B	773349541	G:A	63.2653	36.7347	A:G	51.8519	48.1481	G:A	62.963	37.037	G:A	66.6667	33.3333	G:A	65.3846	34.6154
AX-94437015	2B	774656461	T:C	54.902	45.098	T:C	54.1667	45.8333	T:C	60	40	C:T	57.6923	42.3077	T:C	50	50
AX-95084761	2B	784545663	G:A	69.2308	30.7692	A:G	59.2593	40.7407	A:G	62.963	37.037	G:A	62.963	37.037	A:G	50	50
AX-94970352	2B	786105422	T:C	60.7843	39.2157	C:T	62.963	37.037	C:T	66.6667	33.3333	C:T	59.2593	40.7407	T:C	73.0769	26.9231
AX-94641018	2B	788520779	T:C	67.3077	32.6923	T:C	55.5556	44.4444	T:C	55.5556	44.4444	C:T	62.963	37.037	C:T	61.5385	38.4615
AX-94678995	2B	801218717	C:T	69.2308	30.7692	C:T	55.5556	44.4444	T:C	59.2593	40.7407	T:C	51.8519	48.1481	C:T	68	32
AX-94395400	2D	5163797	A:G	50	50	G:A	59.2593	40.7407	G:A	74.0741	25.9259	G:A	81.4815	18.5185	G:A	54.1667	45.8333
AX-94970315	2D	14785009	G:A	73.0769	26.9231	G:A	55.5556	44.4444	A:G	53.8462	46.1538	A:G	74.0741	25.9259	G:A	65.3846	34.6154
AX-95126447	2D	22199577	G:A	53.0612	46.9388	G:A	59.2593	40.7407	G:A	62.963	37.037	A:G	61.5385	38.4615	A:G	65.2174	34.7826
AX-94732155	2D	26504732	G:A	87.234	12.766	G:A	61.5385	38.4615	G:A	57.6923	42.3077	A:G	52.1739	47.8261	G:A	69.5652	30.4348
AX-94545661	2D	43243149	T:C	76.9231	23.0769	T:C	55.5556	44.4444	C:T	51.8519	48.1481	C:T	55.5556	44.4444	T:C	73.0769	26.9231
AX-94664024	2D	47419253	T:C	50.9804	49.0196	T:C	70.3704	29.6296	T:C	62.963	37.037	C:T	55.5556	44.4444	T:C	58.3333	41.6667
AX-95124335	2D	52232828	A:G	66	34	G:A	81.4815	18.5185	G:A	88.4615	11.5385	G:A	62.963	37.037	G:A	60	40
AX-95020885	2D	62614928	G:A	72.549	27.451	A:G	51.8519	48.1481	G:A	55.5556	44.4444	G:A	59.2593	40.7407	G:A	76	24
AX-94884342	2D	63555838	C:T	74.5098	25.4902	T:C	65.3846	34.6154	T:C	61.5385	38.4615	T:C	62.963	37.037	C:T	64	36
AX-94704355	2D	64190303	T:A	76	24	A:T	66.6667	33.3333	A:T	59.2593	40.7407	A:T	62.963	37.037	T:A	64	36
AX-94847111	2D	65266590	G:C	76.4706	23.5294	C:G	66.6667	33.3333	C:G	59.2593	40.7407	C:G	61.5385	38.4615	G:C	64	36
AX-94644814	2D	65537025	G:A	76.4706	23.5294	A:G	57.6923	42.3077	G:A	53.8462	46.1538	G:A	55.5556	44.4444	G:A	87.5	12.5
AX-95153839	2D	67198359	A:G	76.4706	23.5294	G:A	66.6667	33.3333	G:A	59.2593	40.7407	G:A	61.5385	38.4615	A:G	66.6667	33.3333
AX-94497996	2D	70951411	T:C	82.9787	17.0213	C:T	59.0909	40.9091	T:C	52.381	47.619	C:T	56.5217	43.4783	T:C	69.5652	30.4348
AX-94427244	2D	71470887	G:A	76.4706	23.5294	A:G	66.6667	33.3333	A:G	59.2593	40.7407	A:G	62.963	37.037	G:A	64	36
AX-95199672	2D	73587107	C:T	82.9787	17.0213	T:C	59.2593	40.7407	T:C	61.5385	38.4615	T:C	66.6667	33.3333	C:T	60	40
AX-94662189	2D	74929564	C:G	80.4348	19.5652	G:C	56	44	G:C	56	44	G:C	65.3846	34.6154	C:G	58.3333	41.6667
AX-94582505	2D	75251241	C:T	80	20	C:T	51.8519	48.1481	T:C	51.8519	48.1481	T:C	66.6667	33.3333	C:T	52	48
AX-95109303	2D	75259842	T:C	82	18	T:C	53.8462	46.1538	T:C	50	50	C:T	66.6667	33.3333	T:C	52	48
AX-95631614	2D	75393723	C:A	79.1667	20.8333	C:A	51.8519	48.1481	A:C	51.8519	48.1481	A:C	74.0741	25.9259	A:C	65.3846	34.6154
AX-94488983	2D	76548968	T:C	82.3529	17.6471	T:C	51.8519	48.1481	C:T	51.8519	48.1481	C:T	69.2308	30.7692	T:C	52	48
AX-94799113	2D	76580012	C:T	80.3922	19.6078	T:C	50	50	T:C	53.8462	46.1538	T:C	70.3704	29.6296	C:T	52	48
AX-94646188	2D	78377901	G:T	74	26	T:G	58.3333	41.6667	T:G	57.1429	42.8571	T:G	64	36	G:T	64	36
AX-95165682	2D	78798168	A:G	71.4286	28.5714	G:A	61.5385	38.4615	G:A	57.6923	42.3077	G:A	72	28	A:G	56.5217	43.4783
AX-94393403	2D	80820358	T:C	76	24	C:T	62.963	37.037	C:T	59.2593	40.7407	C:T	70.3704	29.6296	T:C	61.5385	38.4615
AX-94429402	2D	81651679	T:C	76	24	C:T	59.2593	40.7407	C:T	59.2593	40.7407	C:T	69.2308	30.7692	T:C	69.2308	30.7692
AX-94534016	2D	82108553	C:T	74.5098	25.4902	T:C	59.2593	40.7407	T:C	59.2593	40.7407	T:C	70.3704	29.6296	C:T	68	32
AX-94659739	2D	381335181	G:A	88.2353	11.7647	G:A	80	20	G:A	61.5385	38.4615	A:G	54.1667	45.8333	G:A	86.9565	13.0435
AX-94584309	2D	413954280	C:T	75	25	T:C	51.8519	48.1481	T:C	51.8519	48.1481	T:C	61.5385	38.4615	C:T	88.4615	11.5385
AX-95138710	2D	445894333	A:G	55.102	44.898	G:A	55.5556	44.4444	A:G	59.2593	40.7407	A:G	51.8519	48.1481	A:G	61.5385	38.4615
AX-94982994	2D	596914500	C:T	73.0769	26.9231	C:T	51.8519	48.1481	T:C	51.8519	48.1481	T:C	62.963	37.037	C:T	88.4615	11.5385
AX-94962360	2D	596914758	C:T	74	26	T:C	50	50	T:C	51.8519	48.1481	T:C	62.963	37.037	C:T	88	12
AX-95214920	2D	598265890	T:C	75	25	T:C	51.8519	48.1481	C:T	51.8519	48.1481	C:T	62.963	37.037	T:C	88.4615	11.5385
AX-95174041	2D	601216600	G:A	92.3077	7.69231	G:A	77.7778	22.2222	G:A	66.6667	33.3333	A:G	51.8519	48.1481	G:A	100	0
AX-94538798	2D	601245173	C:G	76.9231	23.0769	C:G	51.8519	48.1481	G:C	51.8519	48.1481	G:C	62.963	37.037	C:G	88	12
AX-95142803	2D	601600498	T:C	75	25	T:C	51.8519	48.1481	C:T	51.8519	48.1481	C:T	62.963	37.037	T:C	88.4615	11.5385
AX-94589173	2D	603787384	C:G	72.9167	27.0833	G:C	56	44	G:C	56	44	G:C	65.3846	34.6154	C:G	87.5	12.5
AX-94786006	2D	610277389	T:G	72.549	27.451	G:T	51.8519	48.1481	G:T	51.8519	48.1481	G:T	62.963	37.037	T:G	88.4615	11.5385
AX-94422387	2D	611529883	G:T	76.4706	23.5294	G:T	50	50	T:G	51.8519	48.1481	G:T	52	48	G:T	92	8
AX-94960708	2D	612342982	G:A	73.4694	26.5306	A:G	51.8519	48.1481	A:G	51.8519	48.1481	A:G	64	36	G:A	88.4615	11.5385
AX-94494699	2D	637582473	A:G	86.5385	13.4615	A:G	76.9231	23.0769	A:G	61.5385	38.4615	G:A	60	40	A:G	84	16
AX-95175956	2D	650963421	G:T	84.6154	15.3846	T:G	55.5556	44.4444	T:G	66.6667	33.3333	T:G	59.2593	40.7407	G:T	72	28
AX-95240191	3A	7920891	G:C	69.2308	30.7692	G:C	70.3704	29.6296	G:C	70.3704	29.6296	C:G	50	50	C:G	56	44
AX-94684907	3A	12479941	A:G	56	44	A:G	62.963	37.037	A:G	62.963	37.037	G:A	65.3846	34.6154	A:G	66.6667	33.3333
AX-95127888	3A	17702847	A:C	55.7692	44.2308	A:C	51.8519	48.1481	C:A	51.8519	48.1481	A:C	66.6667	33.3333	C:A	61.5385	38.4615
AX-94591588	3A	20004042	C:T	82.3529	17.6471	T:C	51.8519	48.1481	C:T	51.8519	48.1481	C:T	61.5385	38.4615	C:T	65.3846	34.6154
AX-94626189	3A	21787996	C:A	61.5385	38.4615	C:A	55.5556	44.4444	A:C	50	50	C:A	56	44	A:C	56	44
AX-94490447	3A	22529151	T:C	57.6923	42.3077	C:T	59.2593	40.7407	C:T	74.0741	25.9259	T:C	50	50	C:T	61.5385	38.4615
AX-94547574	3A	25493540	T:C	66.6667	33.3333	T:C	55.5556	44.4444	T:C	60	40	C:T	62.963	37.037	T:C	65.3846	34.6154
AX-94394356	3A	25938563	C:A	57.6923	42.3077	C:A	53.8462	46.1538	A:C	52	48	A:C	50	50	C:A	52	48
AX-94575997	3A	36492044	C:T	82.6923	17.3077	C:T	70.3704	29.6296	C:T	59.2593	40.7407	T:C	51.8519	48.1481	C:T	65.3846	34.6154
AX-95630128	3A	38037227	C:A	88	12	C:A	70.3704	29.6296	C:A	59.2593	40.7407	A:C	53.8462	46.1538	C:A	69.2308	30.7692
AX-94476859	3A	57568590	G:A	88.4615	11.5385	G:A	62.963	37.037	G:A	66.6667	33.3333	A:G	61.5385	38.4615	G:A	69.2308	30.7692
AX-94472664	3A	58045435	G:A	73.0769	26.9231	A:G	50	50	G:A	51.8519	48.1481	A:G	53.8462	46.1538	G:A	53.8462	46.1538
AX-94584612	3A	59519500	C:T	73.0769	26.9231	C:T	51.8519	48.1481	C:T	51.8519	48.1481	T:C	55.5556	44.4444	C:T	53.8462	46.1538
AX-94701497	3A	61219630	C:A	64.7059	35.2941	C:A	62.963	37.037	C:A	59.2593	40.7407	A:C	57.6923	42.3077	C:A	76	24
AX-94799208	3A	61308258	G:A	65.3846	34.6154	G:A	62.963	37.037	G:A	59.2593	40.7407	A:G	55.5556	44.4444	G:A	73.0769	26.9231
AX-94578679	3A	61446161	G:T	64.7059	35.2941	G:T	58.3333	41.6667	G:T	56	44	T:G	60.8696	39.1304	G:T	70.8333	29.1667
AX-94652031	3A	70710496	G:A	86.5385	13.4615	G:A	59.2593	40.7407	G:A	59.2593	40.7407	A:G	59.2593	40.7407	G:A	69.2308	30.7692
AX-94812864	3A	102879907	C:G	58.3333	41.6667	G:C	60	40	G:C	80	20	G:C	65.3846	34.6154	G:C	58.3333	41.6667
AX-94960788	3A	208226333	C:T	55.7692	44.2308	T:C	51.8519	48.1481	T:C	59.2593	40.7407	T:C	50	50	C:T	52	48
AX-94393045	3A	391491718	A:G	79.5918	20.4082	A:G	51.8519	48.1481	A:G	59.2593	40.7407	G:A	65.3846	34.6154	A:G	50	50
AX-94638235	3A	470097253	C:T	78.8462	21.1538	C:T	61.5385	38.4615	C:T	65.3846	34.6154	T:C	51.8519	48.1481	C:T	65.3846	34.6154
AX-94987731	3A	487857840	C:T	86.5385	13.4615	C:T	55.5556	44.4444	C:T	59.2593	40.7407	T:C	55.5556	44.4444	C:T	64	36
AX-95074793	3A	510690109	T:C	88	12	T:C	70.3704	29.6296	T:C	70.3704	29.6296	C:T	57.6923	42.3077	T:C	56	44
AX-94745923	3A	531082100	T:C	54.0541	45.9459	C:T	85	15	C:T	94.1176	5.88235	C:T	88	12	C:T	68.4211	31.5789
AX-94474857	3A	532649170	G:A	82.6923	17.3077	G:A	62.963	37.037	G:A	77.7778	22.2222	A:G	62.963	37.037	G:A	61.5385	38.4615
AX-94495697	3A	556354967	T:C	76.4706	23.5294	T:C	59.2593	40.7407	T:C	69.2308	30.7692	C:T	59.2593	40.7407	T:C	64	36
AX-94499822	3A	614762770	G:A	84.6154	15.3846	A:G	59.2593	40.7407	A:G	62.963	37.037	A:G	59.2593	40.7407	A:G	50	50
AX-94480950	3A	633055312	T:C	76.4706	23.5294	C:T	74.0741	25.9259	C:T	77.7778	22.2222	T:C	59.2593	40.7407	T:C	52	48
AX-94590370	3A	633058035	G:A	76.9231	23.0769	A:G	66.6667	33.3333	A:G	74.0741	25.9259	G:A	66.6667	33.3333	G:A	53.8462	46.1538
AX-94763063	3A	649032434	G:A	65.3061	34.6939	A:G	59.2593	40.7407	A:G	61.5385	38.4615	A:G	72	28	A:G	73.0769	26.9231
AX-94998102	3A	649544624	C:A	63.4615	36.5385	A:C	51.8519	48.1481	A:C	59.2593	40.7407	A:C	62.963	37.037	A:C	65.3846	34.6154
AX-95629522	3A	649714158	C:A	53.8462	46.1538	A:C	55.5556	44.4444	A:C	66.6667	33.3333	A:C	62.963	37.037	A:C	65.3846	34.6154
AX-94598831	3A	653243058	T:C	51.9231	48.0769	C:T	65.3846	34.6154	C:T	73.0769	26.9231	C:T	76.9231	23.0769	C:T	73.0769	26.9231
AX-95630312	3A	667357754	G:A	54	46	G:A	53.8462	46.1538	A:G	50	50	A:G	55.5556	44.4444	A:G	61.5385	38.4615
AX-94501648	3A	667793577	T:C	52.9412	47.0588	T:C	51.8519	48.1481	C:T	51.8519	48.1481	C:T	55.5556	44.4444	C:T	61.5385	38.4615
AX-94444729	3A	720437234	C:G	82.3529	17.6471	C:G	53.8462	46.1538	G:C	57.6923	42.3077	C:G	62.963	37.037	C:G	65.3846	34.6154
AX-94467710	3A	724047354	A:G	73.0769	26.9231	G:A	55.5556	44.4444	G:A	62.963	37.037	A:G	66.6667	33.3333	A:G	57.6923	42.3077
AX-94414329	3A	726997290	T:C	53.8462	46.1538	C:T	69.2308	30.7692	C:T	65.3846	34.6154	C:T	55.5556	44.4444	T:C	57.6923	42.3077
AX-94407535	3A	729956907	T:C	63.4615	36.5385	T:C	55.5556	44.4444	T:C	59.2593	40.7407	C:T	55.5556	44.4444	C:T	57.6923	42.3077
AX-94611599	3A	737210406	T:C	50	50	C:T	62.963	37.037	C:T	62.963	37.037	C:T	66.6667	33.3333	C:T	68	32
AX-94704559	3A	737969003	G:T	68.6275	31.3725	G:T	59.2593	40.7407	T:G	59.2593	40.7407	G:T	66.6667	33.3333	G:T	88.4615	11.5385
AX-95090074	3A	742765939	G:A	54.902	45.098	G:A	59.2593	40.7407	G:A	56	44	A:G	62.5	37.5	A:G	50	50
AX-94855154	3B	3240179	G:A	74.5098	25.4902	A:G	51.8519	48.1481	A:G	55.5556	44.4444	G:A	51.8519	48.1481	G:A	52	48
AX-95180632	3B	4468795	G:A	59.6154	40.3846	A:G	55.5556	44.4444	A:G	66.6667	33.3333	A:G	70.3704	29.6296	A:G	83.3333	16.6667
AX-94777690	3B	6380152	A:G	50	50	A:G	54.1667	45.8333	G:A	54.1667	45.8333	A:G	59.2593	40.7407	A:G	75	25
AX-95098367	3B	6639013	G:A	88.5714	11.4286	G:A	75	25	G:A	56.5217	43.4783	A:G	52.9412	47.0588	G:A	56.25	43.75
AX-94754126	3B	10301822	T:C	76	24	C:T	57.6923	42.3077	C:T	61.5385	38.4615	C:T	74.0741	25.9259	T:C	50	50
AX-95152594	3B	18518629	G:A	66.6667	33.3333	A:G	62.963	37.037	A:G	77.7778	22.2222	A:G	80.7692	19.2308	A:G	68	32
AX-94754467	3B	18559022	T:G	69.3878	30.6122	T:G	69.2308	30.7692	T:G	56	44	G:T	68	32	T:G	68	32
AX-94620916	3B	18775896	G:A	86.5385	13.4615	A:G	51.8519	48.1481	A:G	59.2593	40.7407	G:A	70.3704	29.6296	G:A	65.3846	34.6154
AX-94430973	3B	18873489	G:T	88.2353	11.7647	G:T	59.2593	40.7407	T:G	59.2593	40.7407	G:T	66.6667	33.3333	G:T	60	40
AX-94960570	3B	23600420	C:A	74.5098	25.4902	A:C	73.0769	26.9231	A:C	69.2308	30.7692	A:C	70.3704	29.6296	A:C	56	44
AX-94853252	3B	39460408	G:A	72.9167	27.0833	G:A	57.6923	42.3077	A:G	53.8462	46.1538	A:G	76.9231	23.0769	G:A	57.6923	42.3077
AX-95241551	3B	39460754	C:T	71.4286	28.5714	T:C	53.8462	46.1538	T:C	57.6923	42.3077	T:C	76.9231	23.0769	T:C	56	44
AX-94394857	3B	39910775	C:T	86.2745	13.7255	C:T	53.8462	46.1538	T:C	53.8462	46.1538	C:T	62.963	37.037	C:T	57.6923	42.3077
AX-94492579	3B	40527518	C:A	78.8462	21.1538	A:C	55.5556	44.4444	A:C	66.6667	33.3333	A:C	55.5556	44.4444	A:C	61.5385	38.4615
AX-94896508	3B	54502262	T:C	71.1538	28.8462	C:T	59.2593	40.7407	C:T	59.2593	40.7407	C:T	59.2593	40.7407	C:T	53.8462	46.1538
AX-94396853	3B	60868220	T:C	70	30	T:C	51.8519	48.1481	C:T	55.5556	44.4444	C:T	59.2593	40.7407	C:T	57.6923	42.3077
AX-95158456	3B	61555144	C:G	58.8235	41.1765	G:C	53.8462	46.1538	G:C	69.2308	30.7692	G:C	59.2593	40.7407	G:C	69.2308	30.7692
AX-94961316	3B	63108207	A:G	67.3913	32.6087	G:A	51.8519	48.1481	G:A	61.5385	38.4615	G:A	57.6923	42.3077	G:A	66.6667	33.3333
AX-94442632	3B	66864946	T:C	67.3077	32.6923	C:T	51.8519	48.1481	C:T	55.5556	44.4444	C:T	59.2593	40.7407	C:T	56	44
AX-95144587	3B	66953509	T:C	76.9231	23.0769	T:C	51.8519	48.1481	C:T	55.5556	44.4444	T:C	57.6923	42.3077	T:C	57.6923	42.3077
AX-95652997	3B	68292038	A:G	78.4314	21.5686	G:A	61.5385	38.4615	G:A	61.5385	38.4615	G:A	58.3333	41.6667	G:A	52	48
AX-95128040	3B	70268416	T:G	67.3077	32.6923	G:T	62.963	37.037	G:T	62.963	37.037	G:T	56	44	G:T	58.3333	41.6667
AX-94708034	3B	71119953	A:G	65.3846	34.6154	G:A	65.3846	34.6154	G:A	64	36	G:A	57.6923	42.3077	G:A	52	48
AX-94619709	3B	76437979	C:T	84.6154	15.3846	C:T	53.8462	46.1538	T:C	50	50	C:T	62.963	37.037	C:T	80.7692	19.2308
AX-94397852	3B	79469403	A:T	58	42	T:A	70.3704	29.6296	T:A	74.0741	25.9259	T:A	74.0741	25.9259	T:A	69.2308	30.7692
AX-94690406	3B	120619779	C:T	84.3137	15.6863	C:T	65.3846	34.6154	T:C	50	50	C:T	57.6923	42.3077	C:T	84.6154	15.3846
AX-94405819	3B	133774420	G:A	56.8627	43.1373	A:G	69.2308	30.7692	A:G	73.0769	26.9231	A:G	84.6154	15.3846	A:G	69.2308	30.7692
AX-95020500	3B	133818767	G:A	68.6275	31.3725	G:A	62.963	37.037	G:A	69.2308	30.7692	A:G	60	40	A:G	52	48
AX-94552114	3B	140490757	C:T	62.7451	37.2549	T:C	59.2593	40.7407	T:C	66.6667	33.3333	T:C	66.6667	33.3333	T:C	69.2308	30.7692
AX-95210006	3B	154206479	C:A	86.2745	13.7255	C:A	77.7778	22.2222	C:A	59.2593	40.7407	A:C	59.2593	40.7407	C:A	80.7692	19.2308
AX-94751960	3B	401509323	T:C	73.8095	26.1905	C:T	52.381	47.619	C:T	56	44	T:C	52.381	47.619	C:T	57.1429	42.8571
AX-94578704	3B	419241114	T:G	64	36	T:G	59.2593	40.7407	T:G	62.963	37.037	G:T	51.8519	48.1481	T:G	79.1667	20.8333
AX-95209504	3B	450847122	T:C	83.6735	16.3265	T:C	50	50	C:T	61.5385	38.4615	T:C	55.5556	44.4444	T:C	64	36
AX-94910184	3B	452103409	C:T	60.7843	39.2157	C:T	53.8462	46.1538	T:C	61.5385	38.4615	T:C	77.7778	22.2222	C:T	76	24
AX-94484138	3B	457021529	T:C	80.4348	19.5652	C:T	52	48	C:T	68	32	C:T	53.8462	46.1538	T:C	68	32
AX-94962244	3B	457575601	T:C	81.6327	18.3673	T:C	50	50	C:T	65.3846	34.6154	T:C	50	50	T:C	68	32
AX-94938541	3B	470613141	C:G	82.6923	17.3077	C:G	53.8462	46.1538	G:C	61.5385	38.4615	G:C	51.8519	48.1481	C:G	80.7692	19.2308
AX-94597451	3B	471476273	A:G	74.5098	25.4902	G:A	57.6923	42.3077	G:A	62.5	37.5	G:A	58.3333	41.6667	A:G	60	40
AX-94484198	3B	480341923	C:G	78.2609	21.7391	C:G	62.963	37.037	C:G	57.6923	42.3077	G:C	55.5556	44.4444	C:G	60	40
AX-94466684	3B	481625161	C:T	70.5882	29.4118	T:C	64	36	T:C	76	24	T:C	77.7778	22.2222	C:T	53.8462	46.1538
AX-94437683	3B	488530414	C:G	84.6154	15.3846	C:G	69.2308	30.7692	C:G	50	50	G:C	51.8519	48.1481	C:G	88.4615	11.5385
AX-95197811	3B	488535258	C:A	90.1961	9.80392	C:A	66.6667	33.3333	A:C	51.8519	48.1481	C:A	54.1667	45.8333	C:A	92	8
AX-95070570	3B	491371444	G:A	72	28	A:G	57.6923	42.3077	A:G	68	32	A:G	66.6667	33.3333	G:A	73.0769	26.9231
AX-94594057	3B	507510074	A:C	77.0833	22.9167	A:C	51.8519	48.1481	C:A	51.8519	48.1481	A:C	59.2593	40.7407	A:C	80.7692	19.2308
AX-94853100	3B	513566616	C:T	88.2353	11.7647	C:T	73.0769	26.9231	T:C	52	48	C:T	55.5556	44.4444	C:T	65.3846	34.6154
AX-95094145	3B	522395687	A:G	92.1569	7.84314	A:G	74.0741	25.9259	G:A	51.8519	48.1481	A:G	55.5556	44.4444	A:G	64	36
AX-95685009	3B	542551757	A:G	60.7843	39.2157	A:G	65.3846	34.6154	A:G	69.2308	30.7692	G:A	55.5556	44.4444	A:G	72	28
AX-94900436	3B	543842565	C:G	60	40	G:C	51.8519	48.1481	C:G	55.5556	44.4444	G:C	62.963	37.037	C:G	57.6923	42.3077
AX-95631477	3B	547256034	G:A	65.3846	34.6154	A:G	62.5	37.5	A:G	62.5	37.5	G:A	52	48	G:A	52	48
AX-94516631	3B	550980400	G:T	66	34	G:T	57.6923	42.3077	G:T	65.3846	34.6154	T:G	51.8519	48.1481	G:T	60	40
AX-94856486	3B	557088874	C:T	73.4694	26.5306	T:C	50	50	T:C	65.3846	34.6154	T:C	59.2593	40.7407	C:T	61.5385	38.4615
AX-94443970	3B	557169798	A:G	66.6667	33.3333	A:G	51.8519	48.1481	G:A	62.963	37.037	G:A	61.5385	38.4615	A:G	57.6923	42.3077
AX-95220080	3B	558510133	A:G	66	34	G:A	52	48	G:A	69.2308	30.7692	G:A	62.963	37.037	A:G	50	50
AX-95197282	3B	560428008	G:C	66.6667	33.3333	G:C	51.8519	48.1481	C:G	66.6667	33.3333	C:G	62.963	37.037	C:G	50	50
AX-94838752	3B	562731079	C:T	70.5882	29.4118	T:C	55.5556	44.4444	T:C	62.963	37.037	T:C	73.0769	26.9231	T:C	65.3846	34.6154
AX-95208329	3B	564319645	G:A	90.1961	9.80392	G:A	66.6667	33.3333	G:A	55.5556	44.4444	A:G	55.5556	44.4444	G:A	56	44
AX-94449016	3B	566843953	A:G	74.5098	25.4902	A:G	55.5556	44.4444	G:A	51.8519	48.1481	G:A	57.6923	42.3077	A:G	57.6923	42.3077
AX-94489275	3B	568670230	G:C	79.5918	20.4082	C:G	61.5385	38.4615	C:G	66.6667	33.3333	C:G	70.3704	29.6296	G:C	57.6923	42.3077
AX-95185158	3B	571753073	G:T	78.8462	21.1538	G:T	53.8462	46.1538	T:G	61.5385	38.4615	T:G	70.3704	29.6296	G:T	65.3846	34.6154
AX-95249280	3B	571763709	T:C	78.8462	21.1538	T:C	53.8462	46.1538	C:T	61.5385	38.4615	C:T	70.3704	29.6296	T:C	65.3846	34.6154
AX-94923714	3B	571811828	C:T	71.1538	28.8462	T:C	53.8462	46.1538	T:C	69.2308	30.7692	T:C	74.0741	25.9259	C:T	52	48
AX-94419845	3B	592652568	G:C	82.6923	17.3077	G:C	69.5652	30.4348	C:G	52.1739	47.8261	C:G	57.6923	42.3077	G:C	68	32
AX-95629322	3B	596430024	A:C	84.6154	15.3846	A:C	73.0769	26.9231	A:C	53.8462	46.1538	C:A	55.5556	44.4444	A:C	73.0769	26.9231
AX-94995589	3B	598995586	T:C	73.0769	26.9231	C:T	55.5556	44.4444	T:C	51.8519	48.1481	C:T	51.8519	48.1481	T:C	64	36
AX-94480399	3B	603491376	T:G	63.4615	36.5385	G:T	55.5556	44.4444	T:G	51.8519	48.1481	G:T	55.5556	44.4444	T:G	56	44
AX-94567358	3B	605485838	G:A	78.4314	21.5686	A:G	53.8462	46.1538	G:A	57.6923	42.3077	G:A	55.5556	44.4444	G:A	64	36
AX-94421443	3B	606570991	C:T	69.2308	30.7692	T:C	66.6667	33.3333	T:C	66.6667	33.3333	T:C	66.6667	33.3333	C:T	64	36
AX-95144562	3B	621936858	G:A	75.5102	24.4898	A:G	51.8519	48.1481	G:A	57.6923	42.3077	G:A	59.2593	40.7407	G:A	64	36
AX-95141357	3B	622082260	C:T	76	24	T:C	53.8462	46.1538	C:T	57.6923	42.3077	T:C	53.8462	46.1538	C:T	64	36
AX-94611613	3B	627211281	A:G	78.4314	21.5686	A:G	72	28	A:G	53.8462	46.1538	G:A	55.5556	44.4444	A:G	80.7692	19.2308
AX-94633626	3B	630299246	T:C	88.4615	11.5385	T:C	65.3846	34.6154	C:T	53.8462	46.1538	T:C	59.2593	40.7407	T:C	88.4615	11.5385
AX-95168896	3B	630306162	T:C	72	28	C:T	70.3704	29.6296	C:T	70.3704	29.6296	C:T	64	36	T:C	65.3846	34.6154
AX-94554170	3B	674424859	T:C	50.9804	49.0196	T:C	65.3846	34.6154	T:C	56	44	C:T	52	48	C:T	73.0769	26.9231
AX-95230609	3B	676617666	A:G	50	50	G:A	69.2308	30.7692	G:A	57.6923	42.3077	G:A	53.8462	46.1538	A:G	73.0769	26.9231
AX-95684976	3B	693645242	A:C	59.6154	40.3846	A:C	50	50	A:C	60.8696	39.1304	C:A	57.1429	42.8571	A:C	77.2727	22.7273
AX-95098452	3B	694021049	C:T	52.2727	47.7273	T:C	50	50	C:T	62.5	37.5	C:T	52	48	C:T	79.1667	20.8333
AX-94811682	3B	705817220	A:G	51.9231	48.0769	G:A	57.6923	42.3077	G:A	53.8462	46.1538	G:A	51.8519	48.1481	G:A	53.8462	46.1538
AX-94452872	3B	707441711	T:C	53.8462	46.1538	C:T	55.5556	44.4444	T:C	51.8519	48.1481	C:T	51.8519	48.1481	C:T	53.8462	46.1538
AX-94445993	3B	708519036	C:G	53.8462	46.1538	G:C	55.5556	44.4444	C:G	51.8519	48.1481	G:C	51.8519	48.1481	G:C	53.8462	46.1538
AX-94531806	3B	713544833	A:G	53.8462	46.1538	G:A	62.963	37.037	G:A	57.6923	42.3077	G:A	51.8519	48.1481	G:A	56	44
AX-95236314	3B	718291021	C:T	53.8462	46.1538	T:C	62.963	37.037	T:C	55.5556	44.4444	C:T	51.8519	48.1481	T:C	53.8462	46.1538
AX-94907975	3B	719922622	G:A	55.7692	44.2308	A:G	64	36	A:G	61.5385	38.4615	A:G	50	50	A:G	53.8462	46.1538
AX-94457937	3B	720217602	G:A	58	42	A:G	60	40	A:G	56	44	G:A	53.8462	46.1538	A:G	53.8462	46.1538
AX-94716868	3B	721070908	A:G	55.7692	44.2308	G:A	65.3846	34.6154	G:A	61.5385	38.4615	A:G	50	50	G:A	53.8462	46.1538
AX-94482660	3B	724741034	C:T	53.8462	46.1538	T:C	53.8462	46.1538	T:C	53.8462	46.1538	T:C	50	50	T:C	57.6923	42.3077
AX-95233557	3B	736914184	A:C	66	34	A:C	59.2593	40.7407	C:A	51.8519	48.1481	C:A	59.2593	40.7407	C:A	57.6923	42.3077
AX-94384226	3B	738155424	A:G	60	40	A:G	62.5	37.5	G:A	54.5455	45.4545	A:G	57.6923	42.3077	G:A	52	48
AX-94455923	3B	738684478	A:G	64	36	A:G	62.963	37.037	A:G	53.8462	46.1538	G:A	52	48	A:G	50	50
AX-94572470	3B	739167891	T:C	52.9412	47.0588	T:C	51.8519	48.1481	C:T	51.8519	48.1481	C:T	60	40	T:C	50	50
AX-94518159	3B	747801158	A:G	60	40	A:G	50	50	G:A	53.8462	46.1538	G:A	66.6667	33.3333	G:A	53.8462	46.1538
AX-94668183	3B	750357979	T:C	68	32	C:T	60	40	C:T	62.5	37.5	T:C	55.5556	44.4444	C:T	69.2308	30.7692
AX-94481626	3B	753107042	A:C	76.4706	23.5294	A:C	53.8462	46.1538	A:C	57.6923	42.3077	C:A	69.2308	30.7692	A:C	69.2308	30.7692
AX-94731996	3B	762388836	C:T	65.3061	34.6939	T:C	50	50	T:C	52	48	C:T	69.5652	30.4348	T:C	53.8462	46.1538
AX-94527055	3B	778277391	G:T	69.2308	30.7692	G:T	55.5556	44.4444	G:T	55.5556	44.4444	T:G	55.5556	44.4444	T:G	68	32
AX-94424152	3B	786856604	C:T	67.3077	32.6923	T:C	70.3704	29.6296	T:C	74.0741	25.9259	C:T	55.5556	44.4444	T:C	68	32
AX-94799334	3B	817821929	C:T	70.8333	29.1667	T:C	52	48	T:C	61.5385	38.4615	T:C	62.963	37.037	C:T	73.0769	26.9231
AX-95195991	3B	820139278	A:G	71.1538	28.8462	G:A	59.2593	40.7407	G:A	66.6667	33.3333	G:A	70.3704	29.6296	A:G	57.6923	42.3077
AX-94916747	3B	820791977	T:G	70.8333	29.1667	T:G	58.3333	41.6667	G:T	54.1667	45.8333	G:T	76	24	G:T	72.7273	27.2727
AX-94580748	3B	820894856	G:A	84.6154	15.3846	G:A	59.2593	40.7407	A:G	51.8519	48.1481	G:A	77.7778	22.2222	G:A	76	24
AX-95248765	3B	821077029	T:C	78.3784	21.6216	T:C	77.2727	22.7273	T:C	78.2609	21.7391	C:T	54.1667	45.8333	T:C	82.6087	17.3913
AX-94528671	3D	3628581	T:C	85.1064	14.8936	T:C	70.8333	29.1667	T:C	61.5385	38.4615	C:T	53.8462	46.1538	T:C	76.9231	23.0769
AX-94525765	3D	39538191	C:T	67.3913	32.6087	T:C	51.8519	48.1481	T:C	61.5385	38.4615	T:C	57.6923	42.3077	T:C	66.6667	33.3333
AX-94689617	3D	86353075	A:G	71.4286	28.5714	A:G	59.2593	40.7407	G:A	55.5556	44.4444	A:G	53.8462	46.1538	A:G	65.3846	34.6154
AX-95176461	3D	94023239	A:G	76.4706	23.5294	G:A	69.2308	30.7692	G:A	66.6667	33.3333	G:A	61.5385	38.4615	A:G	64	36
AX-95226199	3D	269285399	G:T	54	46	T:G	66.6667	33.3333	T:G	74.0741	25.9259	T:G	76.9231	23.0769	T:G	52	48
AX-94535928	3D	294732361	G:A	51.9231	48.0769	A:G	81.4815	18.5185	A:G	62.963	37.037	G:A	59.2593	40.7407	G:A	52	48
AX-94720192	3D	303795957	G:T	92	8	G:T	60	40	T:G	52	48	G:T	60	40	G:T	50	50
AX-94697168	3D	340711897	C:A	86	14	C:A	62.963	37.037	C:A	51.8519	48.1481	A:C	51.8519	48.1481	C:A	57.6923	42.3077
AX-95194018	3D	463690359	G:C	70.5882	29.4118	C:G	59.2593	40.7407	C:G	55.5556	44.4444	C:G	51.8519	48.1481	G:C	53.8462	46.1538
AX-94838180	3D	521325209	A:G	74	26	A:G	53.8462	46.1538	G:A	53.8462	46.1538	G:A	59.2593	40.7407	A:G	57.6923	42.3077
AX-94781486	3D	524870464	G:A	76.4706	23.5294	G:A	53.8462	46.1538	A:G	50	50	A:G	51.8519	48.1481	G:A	69.2308	30.7692
AX-94748732	3D	570805078	C:G	76.9231	23.0769	C:G	74.0741	25.9259	C:G	55.5556	44.4444	G:C	55.5556	44.4444	C:G	80.7692	19.2308
AX-94849383	3D	595883405	T:C	73.4694	26.5306	T:C	62.963	37.037	C:T	51.8519	48.1481	C:T	76.9231	23.0769	T:C	50	50
AX-95087639	3D	596339633	A:G	70	30	A:G	59.2593	40.7407	G:A	55.5556	44.4444	G:A	76.9231	23.0769	A:G	50	50
AX-95652296	3D	600261835	G:A	76	24	A:G	51.8519	48.1481	A:G	51.8519	48.1481	A:G	52.1739	47.8261	G:A	90	10
AX-94723806	3D	607097496	T:C	61.5385	38.4615	T:C	50	50	C:T	59.2593	40.7407	C:T	77.7778	22.2222	C:T	57.6923	42.3077
AX-95200511	3D	607356040	G:A	60.7843	39.2157	G:A	51.8519	48.1481	A:G	59.2593	40.7407	A:G	77.7778	22.2222	A:G	64	36
AX-94421161	3D	607515029	A:G	51.3514	48.6486	G:A	63.1579	36.8421	G:A	72.7273	27.2727	G:A	84	16	G:A	68.1818	31.8182
AX-94382700	3D	607923628	T:C	50	50	C:T	51.8519	48.1481	T:C	59.2593	40.7407	T:C	77.7778	22.2222	T:C	61.5385	38.4615
AX-94896736	3D	609626719	G:A	68.75	31.25	G:A	66.6667	33.3333	G:A	61.5385	38.4615	A:G	54.1667	45.8333	A:G	50	50
AX-94464974	3D	611164140	A:G	69.3878	30.6122	A:G	59.2593	40.7407	G:A	51.8519	48.1481	G:A	77.7778	22.2222	G:A	61.5385	38.4615
AX-94598323	3D	611188369	T:C	80	20	T:C	64	36	T:C	59.0909	40.9091	C:T	64.7059	35.2941	T:C	50	50
AX-95108152	3D	612524377	T:C	74	26	T:C	59.2593	40.7407	C:T	51.8519	48.1481	C:T	77.7778	22.2222	C:T	61.5385	38.4615
AX-94634443	3D	612887735	C:T	72.549	27.451	C:T	62.963	37.037	C:T	51.8519	48.1481	T:C	70.3704	29.6296	T:C	61.5385	38.4615
AX-94392971	3D	613735328	T:G	82	18	T:G	61.5385	38.4615	G:T	50	50	G:T	66.6667	33.3333	G:T	53.8462	46.1538
AX-94957332	3D	613954398	C:T	82.3529	17.6471	C:T	61.5385	38.4615	T:C	50	50	T:C	69.2308	30.7692	T:C	53.8462	46.1538
AX-94958018	3D	614030957	C:G	81.25	18.75	C:G	61.5385	38.4615	C:G	50	50	G:C	66.6667	33.3333	G:C	53.8462	46.1538
AX-94520571	4A	12208761	G:T	72.549	27.451	G:T	51.8519	48.1481	T:G	55.5556	44.4444	G:T	55.5556	44.4444	G:T	57.6923	42.3077
AX-94409394	4A	12394820	G:C	66.6667	33.3333	C:G	55.5556	44.4444	C:G	59.2593	40.7407	C:G	55.5556	44.4444	G:C	52	48
AX-94715337	4A	12402333	G:A	72	28	G:A	51.8519	48.1481	A:G	55.5556	44.4444	G:A	55.5556	44.4444	G:A	57.6923	42.3077
AX-95104288	4A	14341056	C:T	78.8462	21.1538	C:T	51.8519	48.1481	T:C	55.5556	44.4444	C:T	65.3846	34.6154	C:T	61.5385	38.4615
AX-94915611	4A	25213400	C:T	89.3617	10.6383	C:T	68	32	T:C	50	50	T:C	50	50	C:T	63.6364	36.3636
AX-94477697	4A	27164555	T:C	53.8462	46.1538	T:C	61.5385	38.4615	T:C	70.8333	29.1667	C:T	56	44	T:C	50	50
AX-95634516	4A	29069673	A:G	50	50	G:A	51.8519	48.1481	G:A	55.5556	44.4444	G:A	69.2308	30.7692	G:A	80	20
AX-95019395	4A	29453917	C:T	52.9412	47.0588	C:T	58.3333	41.6667	C:T	60.8696	39.1304	T:C	57.6923	42.3077	T:C	50	50
AX-94807421	4A	30290517	T:C	50	50	C:T	62.963	37.037	C:T	62.963	37.037	T:C	68	32	T:C	66.6667	33.3333
AX-94532720	4A	40442350	C:T	56	44	T:C	55.5556	44.4444	T:C	59.2593	40.7407	T:C	57.6923	42.3077	T:C	60	40
AX-94549735	4A	40879515	T:C	73.0769	26.9231	T:C	55.5556	44.4444	C:T	51.8519	48.1481	T:C	66.6667	33.3333	T:C	50	50
AX-94582600	4A	41918954	G:T	57.6923	42.3077	T:G	59.2593	40.7407	T:G	59.2593	40.7407	T:G	55.5556	44.4444	T:G	64	36
AX-94816781	4A	597909550	T:C	52.9412	47.0588	C:T	70.3704	29.6296	C:T	70.3704	29.6296	C:T	66.6667	33.3333	T:C	69.2308	30.7692
AX-94465836	4A	600898975	T:C	64.7059	35.2941	T:C	55.5556	44.4444	C:T	55.5556	44.4444	T:C	61.5385	38.4615	T:C	50	50
AX-95108463	4A	602261154	C:G	84.3137	15.6863	C:G	62.5	37.5	G:C	56	44	G:C	59.0909	40.9091	C:G	76	24
AX-95088190	4A	603460354	G:A	57.6923	42.3077	A:G	57.6923	42.3077	A:G	61.5385	38.4615	A:G	60	40	A:G	65.3846	34.6154
AX-94800507	4A	608608106	G:A	64.7059	35.2941	A:G	51.8519	48.1481	A:G	51.8519	48.1481	A:G	61.5385	38.4615	A:G	52	48
AX-94557199	4A	612391001	A:G	56	44	G:A	62.963	37.037	G:A	62.963	37.037	G:A	60	40	G:A	73.0769	26.9231
AX-95630350	4A	636688478	C:A	82.6923	17.3077	C:A	65.3846	34.6154	C:A	53.8462	46.1538	A:C	55.5556	44.4444	C:A	80.7692	19.2308
AX-94611050	4A	658973882	C:T	57.6923	42.3077	T:C	59.2593	40.7407	T:C	74.0741	25.9259	T:C	62.963	37.037	C:T	56	44
AX-95257547	4A	662296782	G:A	68.0851	31.9149	A:G	50	50	A:G	73.0769	26.9231	A:G	62.963	37.037	A:G	54.1667	45.8333
AX-94982724	4A	690983344	A:C	56.25	43.75	C:A	66.6667	33.3333	C:A	70.3704	29.6296	A:C	50	50	C:A	57.6923	42.3077
AX-95630216	4A	692272765	C:A	59.1837	40.8163	A:C	66.6667	33.3333	A:C	70.3704	29.6296	A:C	53.8462	46.1538	A:C	61.5385	38.4615
AX-95068871	4A	703338548	A:G	74	26	A:G	62.963	37.037	A:G	65.3846	34.6154	G:A	65.3846	34.6154	A:G	88	12
AX-95237300	4A	712856709	C:T	78.8462	21.1538	C:T	51.8519	48.1481	T:C	59.2593	40.7407	C:T	70.3704	29.6296	C:T	73.0769	26.9231
AX-94448800	4A	714407117	T:C	52	48	C:T	62.963	37.037	C:T	61.5385	38.4615	C:T	57.6923	42.3077	T:C	72	28
AX-94858447	4A	715817936	T:C	78.8462	21.1538	C:T	51.8519	48.1481	T:C	55.5556	44.4444	T:C	64	36	T:C	92	8
AX-94434804	4A	717971909	A:C	64.7059	35.2941	C:A	59.2593	40.7407	C:A	51.8519	48.1481	C:A	68	32	A:C	84.6154	15.3846
AX-95010121	4A	744310569	C:T	61.5385	38.4615	T:C	53.8462	46.1538	C:T	61.5385	38.4615	C:T	57.6923	42.3077	C:T	61.5385	38.4615
AX-95190182	4B	4992638	C:G	62.7451	37.2549	G:C	55.5556	44.4444	G:C	59.2593	40.7407	G:C	66.6667	33.3333	G:C	73.0769	26.9231
AX-94915722	4B	5456899	G:A	61.5385	38.4615	A:G	55.5556	44.4444	A:G	59.2593	40.7407	A:G	59.2593	40.7407	A:G	73.0769	26.9231
AX-94542156	4B	7027561	G:T	74.5098	25.4902	T:G	51.8519	48.1481	T:G	55.5556	44.4444	G:T	51.8519	48.1481	T:G	68	32
AX-94512748	4B	7886917	C:T	72.9167	27.0833	T:C	51.8519	48.1481	C:T	51.8519	48.1481	T:C	66.6667	33.3333	T:C	65.3846	34.6154
AX-94877747	4B	9958206	T:A	72.549	27.451	T:A	51.8519	48.1481	A:T	53.8462	46.1538	T:A	57.6923	42.3077	A:T	60	40
AX-95630040	4B	12893614	A:G	84.6154	15.3846	A:G	59.2593	40.7407	A:G	62.963	37.037	G:A	51.8519	48.1481	A:G	61.5385	38.4615
AX-95629824	4B	16056681	A:C	50	50	C:A	51.8519	48.1481	A:C	59.2593	40.7407	A:C	62.963	37.037	A:C	61.5385	38.4615
AX-94545917	4B	25834778	C:T	52.1739	47.8261	C:T	56	44	C:T	58.3333	41.6667	T:C	56	44	C:T	61.5385	38.4615
AX-94858793	4B	27534694	C:T	73.8095	26.1905	T:C	52	48	T:C	52	48	T:C	53.8462	46.1538	C:T	65.2174	34.7826
AX-94943082	4B	41846350	A:G	66.6667	33.3333	A:G	73.0769	26.9231	A:G	59.2593	40.7407	G:A	59.2593	40.7407	G:A	60	40
AX-95246864	4B	44915890	A:G	58.8235	41.1765	G:A	55.5556	44.4444	G:A	59.2593	40.7407	G:A	80.7692	19.2308	G:A	73.0769	26.9231
AX-94698036	4B	68890931	A:C	70.8333	29.1667	A:C	52.381	47.619	A:C	50	50	C:A	51.8519	48.1481	A:C	69.2308	30.7692
AX-94987158	4B	167346639	T:G	76.4706	23.5294	T:G	59.2593	40.7407	T:G	51.8519	48.1481	G:T	70.3704	29.6296	G:T	61.5385	38.4615
AX-94542510	4B	278410127	T:G	60.7843	39.2157	G:T	51.8519	48.1481	T:G	55.5556	44.4444	G:T	70.3704	29.6296	G:T	76.9231	23.0769
AX-94703693	4B	475806797	T:C	72.549	27.451	T:C	62.963	37.037	T:C	51.8519	48.1481	C:T	66.6667	33.3333	T:C	73.0769	26.9231
AX-94842990	4B	476371127	C:T	72	28	C:T	62.963	37.037	T:C	51.8519	48.1481	T:C	77.7778	22.2222	C:T	73.0769	26.9231
AX-94435252	4B	532719054	C:G	52.9412	47.0588	G:C	51.8519	48.1481	G:C	62.963	37.037	G:C	66.6667	33.3333	C:G	65.3846	34.6154
AX-94495603	4B	597032077	A:G	60.7843	39.2157	G:A	74.0741	25.9259	G:A	77.7778	22.2222	G:A	77.7778	22.2222	G:A	53.8462	46.1538
AX-94893073	4B	600655588	A:G	87.234	12.766	A:G	52	48	G:A	57.6923	42.3077	G:A	62.963	37.037	A:G	76.9231	23.0769
AX-94420805	4B	601051203	T:C	60.7843	39.2157	C:T	74.0741	25.9259	C:T	77.7778	22.2222	C:T	77.7778	22.2222	C:T	53.8462	46.1538
AX-94542843	4B	610800460	C:G	78	22	G:C	61.5385	38.4615	G:C	69.2308	30.7692	C:G	51.8519	48.1481	C:G	56	44
AX-94652395	4B	612759620	A:G	77.0833	22.9167	G:A	59.2593	40.7407	G:A	59.2593	40.7407	G:A	56	44	G:A	53.8462	46.1538
AX-94470240	4B	616274491	C:T	82.3529	17.6471	C:T	55.5556	44.4444	T:C	55.5556	44.4444	C:T	55.5556	44.4444	C:T	69.2308	30.7692
AX-94926956	4B	621326964	A:G	85.4167	14.5833	A:G	51.8519	48.1481	G:A	53.8462	46.1538	A:G	59.0909	40.9091	A:G	68	32
AX-94484839	4B	650729126	C:T	92.3077	7.69231	T:C	55.5556	44.4444	C:T	51.8519	48.1481	C:T	70.3704	29.6296	C:T	69.2308	30.7692
AX-94521391	4B	650730117	C:T	92.3077	7.69231	T:C	55.5556	44.4444	T:C	50	50	C:T	70.3704	29.6296	C:T	69.2308	30.7692
AX-94950143	4B	657274069	T:C	82.6923	17.3077	T:C	70.8333	29.1667	T:C	60	40	C:T	56	44	T:C	73.0769	26.9231
AX-95178464	4B	660725018	A:G	69.0476	30.9524	G:A	53.8462	46.1538	G:A	65.3846	34.6154	G:A	57.6923	42.3077	A:G	50	50
AX-94486277	4B	673203243	T:G	82.3529	17.6471	T:G	66.6667	33.3333	G:T	51.8519	48.1481	T:G	56	44	T:G	79.1667	20.8333
AX-94405264	4D	3403289	C:G	66.6667	33.3333	C:G	55.5556	44.4444	C:G	59.2593	40.7407	G:C	55.5556	44.4444	C:G	65.3846	34.6154
AX-94454866	4D	3612555	T:C	74.5098	25.4902	T:C	74.0741	25.9259	T:C	74.0741	25.9259	C:T	51.8519	48.1481	T:C	50	50
AX-94618548	4D	80221090	T:G	56.8627	43.1373	T:G	55.5556	44.4444	G:T	51.8519	48.1481	T:G	51.8519	48.1481	G:T	53.8462	46.1538
AX-95098004	4D	121182732	G:C	53.8462	46.1538	G:C	55.5556	44.4444	G:C	62.963	37.037	C:G	51.8519	48.1481	C:G	53.8462	46.1538
AX-94391091	4D	318496444	A:G	56	44	A:G	50	50	G:A	54.1667	45.8333	A:G	52	48	A:G	65.3846	34.6154
AX-94838884	4D	479674894	C:T	82.3529	17.6471	T:C	51.8519	48.1481	C:T	55.5556	44.4444	C:T	55.5556	44.4444	C:T	80.7692	19.2308
AX-94669386	4D	490606756	A:C	69.2308	30.7692	A:C	70.3704	29.6296	A:C	55.5556	44.4444	C:A	73.0769	26.9231	A:C	76.9231	23.0769
AX-94694404	5A	1267954	C:G	62.7451	37.2549	G:C	51.8519	48.1481	G:C	57.6923	42.3077	C:G	51.8519	48.1481	C:G	72	28
AX-94935882	5A	4848259	T:C	63.4615	36.5385	T:C	51.8519	48.1481	T:C	55.5556	44.4444	C:T	62.963	37.037	T:C	53.8462	46.1538
AX-95235821	5A	8237880	T:C	76.9231	23.0769	T:C	70.3704	29.6296	T:C	66.6667	33.3333	C:T	53.8462	46.1538	T:C	80	20
AX-94738199	5A	9325525	A:G	50	50	G:A	65.3846	34.6154	G:A	76.9231	23.0769	G:A	80.7692	19.2308	G:A	88.4615	11.5385
AX-94411096	5A	9835041	T:C	78.4314	21.5686	T:C	65.3846	34.6154	T:C	61.5385	38.4615	C:T	54.1667	45.8333	T:C	65.3846	34.6154
AX-94819371	5A	14519811	A:C	50	50	A:C	52	48	C:A	52	48	C:A	76	24	A:C	62.5	37.5
AX-94389559	5A	17529294	G:A	54	46	A:G	55.5556	44.4444	G:A	53.8462	46.1538	G:A	74.0741	25.9259	A:G	60	40
AX-94436297	5A	18669713	A:C	82.6923	17.3077	A:C	62.963	37.037	A:C	51.8519	48.1481	C:A	55.5556	44.4444	A:C	73.0769	26.9231
AX-94505044	5A	19271080	A:G	84.6154	15.3846	A:G	51.8519	48.1481	G:A	59.2593	40.7407	G:A	62.963	37.037	A:G	84	16
AX-94480964	5A	19272179	T:C	89.7959	10.2041	T:C	57.6923	42.3077	T:C	50	50	C:T	56.5217	43.4783	T:C	84	16
AX-94445458	5A	51736649	A:C	78.8462	21.1538	A:C	62.963	37.037	A:C	53.8462	46.1538	C:A	51.8519	48.1481	A:C	73.0769	26.9231
AX-95238549	5A	52269951	A:G	76.9231	23.0769	A:G	58.3333	41.6667	G:A	54.1667	45.8333	G:A	53.8462	46.1538	A:G	72	28
AX-94525913	5A	52443413	G:T	78.8462	21.1538	G:T	62.963	37.037	G:T	51.8519	48.1481	T:G	51.8519	48.1481	G:T	73.0769	26.9231
AX-94446161	5A	59029631	T:C	81.25	18.75	T:C	61.5385	38.4615	T:C	50	50	C:T	57.6923	42.3077	T:C	72	28
AX-94403987	5A	64365949	G:T	84.3137	15.6863	G:T	62.963	37.037	G:T	51.8519	48.1481	T:G	53.8462	46.1538	G:T	73.0769	26.9231
AX-94564729	5A	64413578	G:A	73.913	26.087	A:G	65.3846	34.6154	A:G	61.5385	38.4615	A:G	61.5385	38.4615	G:A	56	44
AX-94701571	5A	66091768	T:G	82.3529	17.6471	T:G	62.963	37.037	T:G	51.8519	48.1481	G:T	51.8519	48.1481	T:G	73.0769	26.9231
AX-94567136	5A	68549889	C:T	82.3529	17.6471	C:T	62.963	37.037	C:T	51.8519	48.1481	T:C	51.8519	48.1481	C:T	73.0769	26.9231
AX-94994032	5A	71478678	T:C	82.6923	17.3077	T:C	62.963	37.037	T:C	51.8519	48.1481	C:T	51.8519	48.1481	T:C	76	24
AX-95079359	5A	79263340	G:A	81.6327	18.3673	G:A	60	40	A:G	54.1667	45.8333	A:G	53.8462	46.1538	G:A	68	32
AX-94444467	5A	80160980	T:C	82.6923	17.3077	T:C	62.963	37.037	T:C	51.8519	48.1481	C:T	51.8519	48.1481	T:C	69.2308	30.7692
AX-94940509	5A	83929963	A:G	72.7273	27.2727	A:G	52.381	47.619	G:A	56.5217	43.4783	G:A	66.6667	33.3333	A:G	68	32
AX-94968358	5A	86167034	C:A	82.3529	17.6471	C:A	62.963	37.037	C:A	51.8519	48.1481	A:C	51.8519	48.1481	C:A	73.0769	26.9231
AX-94657326	5A	88023758	T:C	82	18	T:C	60	40	C:T	52	48	C:T	53.8462	46.1538	T:C	73.0769	26.9231
AX-94749386	5A	91119566	C:T	82.3529	17.6471	C:T	62.963	37.037	C:T	51.8519	48.1481	T:C	51.8519	48.1481	C:T	73.0769	26.9231
AX-94470454	5A	104232749	C:G	81.6327	18.3673	C:G	62.963	37.037	C:G	50	50	G:C	51.8519	48.1481	C:G	76	24
AX-94634069	5A	219257096	T:C	94.2308	5.76923	T:C	66.6667	33.3333	C:T	51.8519	48.1481	T:C	62.963	37.037	T:C	88	12
AX-94863865	5A	310974271	A:C	80.7692	19.2308	A:C	55.5556	44.4444	C:A	51.8519	48.1481	A:C	51.8519	48.1481	A:C	88.4615	11.5385
AX-94490704	5A	408838413	C:T	57.6923	42.3077	T:C	62.963	37.037	T:C	62.963	37.037	T:C	62.963	37.037	C:T	65.3846	34.6154
AX-94474210	5A	410201489	A:G	56.8627	43.1373	G:A	62.963	37.037	G:A	62.963	37.037	G:A	62.963	37.037	A:G	65.3846	34.6154
AX-94511011	5A	417885566	A:G	59.6154	40.3846	G:A	55.5556	44.4444	G:A	51.8519	48.1481	A:G	51.8519	48.1481	A:G	73.0769	26.9231
AX-94492608	5A	419368091	G:A	57.6923	42.3077	A:G	55.5556	44.4444	A:G	51.8519	48.1481	G:A	51.8519	48.1481	G:A	73.0769	26.9231
AX-95025077	5A	419688543	G:A	58	42	A:G	55.5556	44.4444	A:G	51.8519	48.1481	A:G	52	48	G:A	73.0769	26.9231
AX-94723405	5A	422020451	G:A	60.7843	39.2157	A:G	55.5556	44.4444	A:G	51.8519	48.1481	G:A	51.8519	48.1481	G:A	73.0769	26.9231
AX-94487186	5A	422039700	G:C	63.8298	36.1702	C:G	62.963	37.037	C:G	60.8696	39.1304	C:G	62.5	37.5	G:C	80	20
AX-95630021	5A	422077599	C:A	65.3846	34.6154	A:C	51.8519	48.1481	C:A	51.8519	48.1481	C:A	55.5556	44.4444	C:A	92.3077	7.69231
AX-95169303	5A	422077746	C:T	55.7692	44.2308	T:C	62.963	37.037	T:C	51.8519	48.1481	T:C	51.8519	48.1481	C:T	80	20
AX-95204677	5A	441922390	G:T	52.9412	47.0588	T:G	51.8519	48.1481	T:G	55.5556	44.4444	G:T	59.2593	40.7407	T:G	65.3846	34.6154
AX-95220729	5A	448607367	A:G	55.7692	44.2308	A:G	53.8462	46.1538	A:G	65.3846	34.6154	G:A	55.5556	44.4444	A:G	53.8462	46.1538
AX-94659097	5A	450463768	C:T	50.9804	49.0196	T:C	50	50	C:T	61.5385	38.4615	T:C	55.5556	44.4444	T:C	52	48
AX-94926719	5A	451886180	A:G	63.4615	36.5385	G:A	59.2593	40.7407	G:A	77.7778	22.2222	G:A	55.5556	44.4444	G:A	61.5385	38.4615
AX-94432276	5A	458911356	T:C	80.7692	19.2308	T:C	59.2593	40.7407	C:T	62.963	37.037	T:C	69.2308	30.7692	T:C	65.3846	34.6154
AX-94757149	5A	461848271	G:A	68.6275	31.3725	A:G	65.3846	34.6154	A:G	84.6154	15.3846	A:G	51.8519	48.1481	G:A	65.3846	34.6154
AX-95077329	5A	462155189	C:T	78.8462	21.1538	C:T	55.5556	44.4444	T:C	65.3846	34.6154	C:T	62.963	37.037	C:T	65.3846	34.6154
AX-94465470	5A	466989048	C:G	68.6275	31.3725	G:C	65.3846	34.6154	G:C	84.6154	15.3846	C:G	50	50	C:G	65.3846	34.6154
AX-94512816	5A	467379085	C:T	80.7692	19.2308	C:T	59.2593	40.7407	T:C	61.5385	38.4615	C:T	70.3704	29.6296	C:T	65.3846	34.6154
AX-94879628	5A	468464219	A:C	80.7692	19.2308	A:C	55.5556	44.4444	C:A	66.6667	33.3333	A:C	66.6667	33.3333	A:C	65.3846	34.6154
AX-94590607	5A	468860786	A:G	68.6275	31.3725	G:A	66.6667	33.3333	G:A	85.1852	14.8148	G:A	51.8519	48.1481	A:G	65.3846	34.6154
AX-94500574	5A	471916446	A:T	72.549	27.451	T:A	51.8519	48.1481	T:A	73.0769	26.9231	A:T	65.3846	34.6154	A:T	58.3333	41.6667
AX-95251477	5A	472278231	A:G	73.0769	26.9231	G:A	51.8519	48.1481	G:A	70.3704	29.6296	A:G	66.6667	33.3333	A:G	61.5385	38.4615
AX-94400860	5A	473312328	T:A	79.5455	20.4545	T:A	61.5385	38.4615	A:T	58.3333	41.6667	T:A	70.8333	29.1667	T:A	88	12
AX-94515946	5A	475633045	G:A	71.1538	28.8462	A:G	51.8519	48.1481	A:G	74.0741	25.9259	G:A	66.6667	33.3333	G:A	61.5385	38.4615
AX-95157689	5A	475645077	A:T	72.549	27.451	A:T	51.8519	48.1481	T:A	70.3704	29.6296	A:T	66.6667	33.3333	A:T	61.5385	38.4615
AX-95085015	5A	480284515	A:C	69.2308	30.7692	C:A	51.8519	48.1481	C:A	70.3704	29.6296	C:A	51.8519	48.1481	A:C	57.6923	42.3077
AX-94452354	5A	481670059	C:G	71.1538	28.8462	C:G	59.2593	40.7407	G:C	55.5556	44.4444	C:G	66.6667	33.3333	C:G	76.9231	23.0769
AX-94656347	5A	481892749	G:C	82.3529	17.6471	G:C	74.0741	25.9259	G:C	85.1852	14.8148	C:G	51.8519	48.1481	G:C	65.3846	34.6154
AX-94731078	5A	482119840	T:G	84.6154	15.3846	T:G	65.3846	34.6154	G:T	50	50	T:G	92.5926	7.40741	T:G	96.1538	3.84615
AX-94937999	5A	494870842	A:G	67.3077	32.6923	G:A	55.5556	44.4444	G:A	59.2593	40.7407	A:G	51.8519	48.1481	A:G	57.6923	42.3077
AX-95107988	5A	495312230	A:G	50	50	G:A	66.6667	33.3333	G:A	69.2308	30.7692	G:A	61.5385	38.4615	A:G	57.6923	42.3077
AX-95187165	5A	524721007	G:A	74.5098	25.4902	G:A	74.0741	25.9259	G:A	61.5385	38.4615	A:G	55.5556	44.4444	G:A	84	16
AX-94706027	5A	549162857	A:C	54.902	45.098	A:C	59.2593	40.7407	A:C	55.5556	44.4444	C:A	62.963	37.037	A:C	53.8462	46.1538
AX-94440814	5A	567522304	A:T	76.4706	23.5294	T:A	51.8519	48.1481	T:A	62.963	37.037	T:A	53.8462	46.1538	A:T	72	28
AX-94724413	5A	568160475	T:C	78.8462	21.1538	T:C	52	48	T:C	50	50	C:T	59.2593	40.7407	T:C	92.3077	7.69231
AX-94706894	5A	569288639	G:T	75	25	T:G	55.5556	44.4444	T:G	59.2593	40.7407	T:G	59.2593	40.7407	G:T	76.9231	23.0769
AX-95197962	5A	569719324	G:A	78	22	G:A	72.7273	27.2727	G:A	65.2174	34.7826	A:G	50	50	G:A	100	0
AX-94443922	5A	578061365	C:T	76.9231	23.0769	T:C	51.8519	48.1481	C:T	55.5556	44.4444	C:T	80.7692	19.2308	C:T	92	8
AX-94398741	5A	582103970	T:C	71.1538	28.8462	C:T	51.8519	48.1481	C:T	55.5556	44.4444	C:T	51.8519	48.1481	C:T	52	48
AX-94818117	5A	591463464	C:T	78.8462	21.1538	C:T	59.2593	40.7407	C:T	62.963	37.037	T:C	50	50	C:T	73.0769	26.9231
AX-94396672	5A	597686169	A:T	70.5882	29.4118	T:A	51.8519	48.1481	A:T	51.8519	48.1481	A:T	53.8462	46.1538	A:T	84.6154	15.3846
AX-94419814	5A	603369110	A:G	67.3077	32.6923	G:A	62.963	37.037	G:A	51.8519	48.1481	G:A	51.8519	48.1481	A:G	80.7692	19.2308
AX-95630204	5A	603371107	A:G	72	28	G:A	62.963	37.037	G:A	51.8519	48.1481	A:G	50	50	A:G	80.7692	19.2308
AX-94676686	5A	609865463	A:C	50.9804	49.0196	C:A	66.6667	33.3333	C:A	62.963	37.037	C:A	77.7778	22.2222	A:C	76.9231	23.0769
AX-95629926	5A	610217026	G:A	63.2653	36.7347	A:G	51.8519	48.1481	G:A	55.5556	44.4444	A:G	61.5385	38.4615	G:A	88	12
AX-94645340	5A	611558406	G:C	53.8462	46.1538	C:G	62.963	37.037	C:G	55.5556	44.4444	C:G	66.6667	33.3333	G:C	84.6154	15.3846
AX-94482861	5A	643622725	A:G	71.1538	28.8462	A:G	66.6667	33.3333	A:G	59.2593	40.7407	G:A	57.6923	42.3077	A:G	73.0769	26.9231
AX-94515371	5A	657206948	G:A	62	38	G:A	51.8519	48.1481	A:G	56	44	A:G	66.6667	33.3333	G:A	60	40
AX-94814469	5A	664483595	T:C	57.6923	42.3077	T:C	77.7778	22.2222	T:C	77.7778	22.2222	C:T	59.2593	40.7407	T:C	76.9231	23.0769
AX-94391188	5A	666737099	C:T	62.7451	37.2549	C:T	55.5556	44.4444	T:C	61.5385	38.4615	T:C	76.9231	23.0769	T:C	69.2308	30.7692
AX-94683931	5A	667102877	C:T	78.7234	21.2766	C:T	57.6923	42.3077	C:T	53.8462	46.1538	T:C	52	48	C:T	60.8696	39.1304
AX-94462650	5A	671393423	G:A	86.5385	13.4615	G:A	77.7778	22.2222	G:A	59.2593	40.7407	A:G	59.2593	40.7407	G:A	76.9231	23.0769
AX-94452971	5A	678229450	G:C	53.8462	46.1538	C:G	69.2308	30.7692	C:G	74.0741	25.9259	C:G	59.2593	40.7407	C:G	76	24
AX-95628984	5A	680209863	A:G	57.6923	42.3077	A:G	62.963	37.037	A:G	51.8519	48.1481	G:A	66.6667	33.3333	A:G	65.3846	34.6154
AX-94431079	5A	684703857	A:T	54.902	45.098	A:T	51.8519	48.1481	T:A	51.8519	48.1481	T:A	51.8519	48.1481	T:A	52	48
AX-95129770	5A	684760038	T:C	56	44	T:C	51.8519	48.1481	C:T	51.8519	48.1481	C:T	51.8519	48.1481	C:T	52	48
AX-95097524	5A	693657652	G:A	90.3846	9.61538	G:A	62.963	37.037	G:A	51.8519	48.1481	A:G	51.8519	48.1481	G:A	92.3077	7.69231
AX-94613491	5A	698509784	T:C	50	50	C:T	60	40	C:T	68	32	C:T	84	16	T:C	84.6154	15.3846
AX-94793259	5A	702136433	C:T	82.3529	17.6471	C:T	59.2593	40.7407	C:T	66.6667	33.3333	T:C	59.2593	40.7407	C:T	92.3077	7.69231
AX-95077733	5A	706274335	G:A	58.8235	41.1765	A:G	51.8519	48.1481	G:A	55.5556	44.4444	G:A	52	48	G:A	76	24
AX-94978088	5A	706542740	G:T	58	42	T:G	65.3846	34.6154	T:G	58.3333	41.6667	G:T	54.1667	45.8333	G:T	73.0769	26.9231
AX-94723934	5B	19581	C:T	78.8462	21.1538	C:T	70.3704	29.6296	C:T	59.2593	40.7407	T:C	51.8519	48.1481	T:C	53.8462	46.1538
AX-95100031	5B	1155861	C:G	80.7692	19.2308	C:G	74.0741	25.9259	C:G	65.3846	34.6154	G:C	51.8519	48.1481	C:G	50	50
AX-95205468	5B	6365489	C:T	76.4706	23.5294	C:T	66.6667	33.3333	C:T	59.2593	40.7407	T:C	51.8519	48.1481	T:C	53.8462	46.1538
AX-94406039	5B	6651421	A:G	72.549	27.451	A:G	59.2593	40.7407	G:A	51.8519	48.1481	A:G	51.8519	48.1481	G:A	61.5385	38.4615
AX-94631203	5B	17545983	G:T	73.0769	26.9231	G:T	51.8519	48.1481	G:T	51.8519	48.1481	T:G	62.963	37.037	T:G	69.2308	30.7692
AX-94559061	5B	17968928	C:G	56.8627	43.1373	G:C	51.8519	48.1481	G:C	59.2593	40.7407	G:C	70.3704	29.6296	G:C	72	28
AX-94442680	5B	39849163	G:C	74	26	G:C	70.3704	29.6296	G:C	68	32	C:G	59.0909	40.9091	G:C	91.6667	8.33333
AX-95011964	5B	43190894	C:G	50	50	G:C	61.5385	38.4615	G:C	62.963	37.037	G:C	51.8519	48.1481	G:C	61.5385	38.4615
AX-94612603	5B	50237398	T:G	53.0612	46.9388	G:T	63.6364	36.3636	G:T	60.8696	39.1304	G:T	73.0769	26.9231	G:T	56	44
AX-94424012	5B	58331943	C:T	67.3077	32.6923	C:T	57.6923	42.3077	C:T	53.8462	46.1538	T:C	51.8519	48.1481	T:C	76.9231	23.0769
AX-94551575	5B	58451188	C:G	68.2927	31.7073	G:C	68.1818	31.8182	G:C	71.4286	28.5714	G:C	54.1667	45.8333	G:C	63.1579	36.8421
AX-94965780	5B	58563966	C:T	68.6275	31.3725	C:T	59.2593	40.7407	C:T	55.5556	44.4444	T:C	51.8519	48.1481	T:C	76.9231	23.0769
AX-94941430	5B	63615685	T:C	50	50	C:T	64	36	C:T	69.2308	30.7692	C:T	100	0	C:T	90.4762	9.52381
AX-94581829	5B	87970970	C:T	52.9412	47.0588	C:T	57.6923	42.3077	T:C	52	48	C:T	65.3846	34.6154	C:T	64	36
AX-94727527	5B	114434105	C:T	82.6923	17.3077	C:T	62.963	37.037	C:T	51.8519	48.1481	T:C	51.8519	48.1481	C:T	76.9231	23.0769
AX-94886530	5B	186843706	G:A	65.3846	34.6154	A:G	55.5556	44.4444	G:A	51.8519	48.1481	G:A	74.0741	25.9259	G:A	76.9231	23.0769
AX-94419677	5B	239397827	C:T	59.6154	40.3846	C:T	53.8462	46.1538	C:T	61.5385	38.4615	T:C	54.1667	45.8333	C:T	65.3846	34.6154
AX-94808510	5B	278448470	T:C	96	4	T:C	66.6667	33.3333	C:T	51.8519	48.1481	T:C	62.963	37.037	T:C	88.4615	11.5385
AX-94405947	5B	315243260	G:A	71.1538	28.8462	G:A	66.6667	33.3333	G:A	70.3704	29.6296	A:G	51.8519	48.1481	G:A	92	8
AX-94598757	5B	316562218	T:C	54	46	C:T	53.8462	46.1538	C:T	65.3846	34.6154	C:T	52	48	C:T	84.6154	15.3846
AX-94600691	5B	318283812	G:A	52.0833	47.9167	A:G	51.8519	48.1481	A:G	62.963	37.037	G:A	51.8519	48.1481	A:G	84.6154	15.3846
AX-94645551	5B	322290072	A:G	55.7692	44.2308	G:A	51.8519	48.1481	G:A	61.5385	38.4615	A:G	51.8519	48.1481	G:A	84.6154	15.3846
AX-94720687	5B	322553471	G:T	54	46	G:T	54.1667	45.8333	T:G	58.3333	41.6667	G:T	52.1739	47.8261	T:G	83.3333	16.6667
AX-94909432	5B	325090617	G:C	54	46	C:G	53.8462	46.1538	C:G	62.963	37.037	G:C	51.8519	48.1481	C:G	84.6154	15.3846
AX-94392439	5B	356188227	C:T	55.7692	44.2308	T:C	51.8519	48.1481	C:T	62.963	37.037	C:T	77.7778	22.2222	C:T	65.3846	34.6154
AX-94862492	5B	391049811	C:T	80.7692	19.2308	C:T	51.8519	48.1481	T:C	51.8519	48.1481	C:T	51.8519	48.1481	T:C	60	40
AX-94799632	5B	418015842	T:C	64.7059	35.2941	C:T	53.8462	46.1538	C:T	58.3333	41.6667	T:C	50	50	C:T	57.8947	42.1053
AX-95103909	5B	432156352	T:G	54.902	45.098	G:T	66.6667	33.3333	G:T	70.3704	29.6296	G:T	80	20	G:T	64	36
AX-94577325	5B	433528763	G:A	82	18	G:A	55.5556	44.4444	A:G	65.3846	34.6154	G:A	69.2308	30.7692	G:A	65.3846	34.6154
AX-94488630	5B	433532884	G:A	67.3077	32.6923	A:G	51.8519	48.1481	G:A	55.5556	44.4444	G:A	55.5556	44.4444	G:A	80.7692	19.2308
AX-94782092	5B	452130406	A:G	70.4545	29.5455	G:A	65.2174	34.7826	G:A	65.2174	34.7826	G:A	65.3846	34.6154	A:G	52.1739	47.8261
AX-94412441	5B	456508807	C:G	53.8462	46.1538	G:C	51.8519	48.1481	G:C	62.963	37.037	C:G	55.5556	44.4444	C:G	50	50
AX-94552728	5B	457914168	G:C	53.8462	46.1538	C:G	57.6923	42.3077	C:G	61.5385	38.4615	G:C	55.5556	44.4444	C:G	50	50
AX-94453200	5B	474478885	C:G	72	28	G:C	57.6923	42.3077	G:C	57.6923	42.3077	C:G	64	36	G:C	61.5385	38.4615
AX-94447381	5B	479735139	A:G	78	22	G:A	55.5556	44.4444	A:G	55.5556	44.4444	A:G	77.7778	22.2222	A:G	53.8462	46.1538
AX-94537482	5B	519151944	T:G	51.9231	48.0769	G:T	55.5556	44.4444	G:T	55.5556	44.4444	G:T	68	32	G:T	57.6923	42.3077
AX-95205856	5B	536516629	T:C	84	16	T:C	58.3333	41.6667	C:T	52	48	T:C	62.5	37.5	T:C	52	48
AX-94771499	5B	542952919	G:A	62	38	A:G	55.5556	44.4444	A:G	62.963	37.037	A:G	53.8462	46.1538	A:G	53.8462	46.1538
AX-94912015	5B	546826568	G:A	50.9804	49.0196	G:A	51.8519	48.1481	G:A	53.8462	46.1538	A:G	68	32	G:A	69.2308	30.7692
AX-94941069	5B	546830020	A:G	50	50	G:A	51.8519	48.1481	G:A	51.8519	48.1481	A:G	69.2308	30.7692	G:A	69.2308	30.7692
AX-94406111	5B	555185056	T:C	88.2353	11.7647	T:C	51.8519	48.1481	C:T	51.8519	48.1481	T:C	55.5556	44.4444	T:C	60	40
AX-95100010	5B	555943733	G:A	80.7692	19.2308	G:A	51.8519	48.1481	A:G	51.8519	48.1481	A:G	55.5556	44.4444	G:A	57.6923	42.3077
AX-94455639	5B	556182606	T:C	78.4314	21.5686	C:T	55.5556	44.4444	C:T	60	40	C:T	70.3704	29.6296	T:C	57.6923	42.3077
AX-94717904	5B	558625452	C:A	84.6154	15.3846	C:A	53.8462	46.1538	A:C	65.3846	34.6154	C:A	55.5556	44.4444	C:A	53.8462	46.1538
AX-95259336	5B	560395292	C:T	67.3077	32.6923	T:C	65.3846	34.6154	T:C	69.2308	30.7692	T:C	62.963	37.037	T:C	69.2308	30.7692
AX-94702867	5B	560732412	A:C	80.3922	19.6078	C:A	51.8519	48.1481	C:A	62.963	37.037	A:C	51.8519	48.1481	C:A	61.5385	38.4615
AX-94688821	5B	571184205	C:T	76.9231	23.0769	C:T	51.8519	48.1481	T:C	51.8519	48.1481	C:T	59.2593	40.7407	C:T	53.8462	46.1538
AX-94541836	5B	572140460	A:G	71.1538	28.8462	A:G	74.0741	25.9259	A:G	66.6667	33.3333	G:A	51.8519	48.1481	A:G	73.0769	26.9231
AX-94519749	5B	575521326	C:T	61.5385	38.4615	T:C	66.6667	33.3333	T:C	70.3704	29.6296	T:C	62.963	37.037	C:T	73.0769	26.9231
AX-95166397	5B	580103287	C:T	70.5882	29.4118	T:C	55.5556	44.4444	T:C	55.5556	44.4444	C:T	51.8519	48.1481	C:T	65.3846	34.6154
AX-94463626	5B	580840106	T:C	58.8235	41.1765	T:C	55.5556	44.4444	C:T	55.5556	44.4444	C:T	62.963	37.037	C:T	57.6923	42.3077
AX-95154188	5B	585753786	T:C	57.6923	42.3077	C:T	55.5556	44.4444	C:T	55.5556	44.4444	C:T	70.3704	29.6296	C:T	60	40
AX-95113708	5B	594908647	T:C	69.2308	30.7692	T:C	70.3704	29.6296	T:C	55.5556	44.4444	C:T	55.5556	44.4444	T:C	73.0769	26.9231
AX-95210712	5B	631951899	G:T	51.9231	48.0769	T:G	74.0741	25.9259	T:G	62.963	37.037	T:G	51.8519	48.1481	T:G	56	44
AX-94649734	5B	632153294	T:C	52.9412	47.0588	C:T	74.0741	25.9259	C:T	62.963	37.037	T:C	50	50	C:T	56	44
AX-94562180	5B	662980380	A:T	57.6923	42.3077	A:T	59.2593	40.7407	A:T	70.3704	29.6296	T:A	51.8519	48.1481	A:T	57.6923	42.3077
AX-95173034	5B	667839929	C:T	50.9804	49.0196	T:C	57.6923	42.3077	T:C	65.3846	34.6154	C:T	53.8462	46.1538	T:C	62.5	37.5
AX-94815931	5B	669897777	C:T	52.9412	47.0588	T:C	62.963	37.037	T:C	72	28	T:C	65.3846	34.6154	T:C	57.6923	42.3077
AX-94552662	5B	670305034	C:G	51.9231	48.0769	G:C	62.963	37.037	G:C	74.0741	25.9259	G:C	74.0741	25.9259	G:C	57.6923	42.3077
AX-94994996	5B	670831059	G:T	59.6154	40.3846	G:T	51.8519	48.1481	T:G	57.6923	42.3077	G:T	65.3846	34.6154	T:G	56	44
AX-94499014	5B	678339216	G:T	73.0769	26.9231	G:T	51.8519	48.1481	T:G	51.8519	48.1481	T:G	51.8519	48.1481	G:T	84.6154	15.3846
AX-95251997	5B	679133531	G:A	80.7692	19.2308	A:G	51.8519	48.1481	G:A	51.8519	48.1481	G:A	59.2593	40.7407	G:A	88.4615	11.5385
AX-94693063	5B	679346873	G:C	74.5098	25.4902	C:G	59.2593	40.7407	C:G	55.5556	44.4444	C:G	55.5556	44.4444	G:C	88.4615	11.5385
AX-94443369	5B	689068913	G:C	72.549	27.451	C:G	51.8519	48.1481	G:C	55.5556	44.4444	C:G	59.2593	40.7407	C:G	76.9231	23.0769
AX-94691215	5B	689069065	G:A	70.2128	29.7872	A:G	51.8519	48.1481	G:A	55.5556	44.4444	A:G	64	36	A:G	76.9231	23.0769
AX-94838635	5B	691987645	T:C	94	6	T:C	69.2308	30.7692	C:T	53.8462	46.1538	T:C	55.5556	44.4444	T:C	65.2174	34.7826
AX-94677852	5B	692633736	G:A	52.9412	47.0588	A:G	62.963	37.037	A:G	59.2593	40.7407	A:G	85.1852	14.8148	A:G	69.2308	30.7692
AX-95019636	5B	696490455	C:T	69.3878	30.6122	C:T	59.2593	40.7407	C:T	68	32	T:C	55.5556	44.4444	C:T	65.3846	34.6154
AX-94692911	5B	701188846	G:T	73.0769	26.9231	T:G	52	48	T:G	64	36	T:G	55.5556	44.4444	T:G	60	40
AX-94932343	5B	707131740	T:C	62.7451	37.2549	C:T	51.8519	48.1481	T:C	62.963	37.037	T:C	59.2593	40.7407	T:C	88.4615	11.5385
AX-94474369	5B	708229373	T:C	54.902	45.098	T:C	52	48	T:C	54.1667	45.8333	C:T	51.8519	48.1481	T:C	73.0769	26.9231
AX-94530330	5D	1587345	C:G	80.7692	19.2308	C:G	73.0769	26.9231	C:G	65.3846	34.6154	G:C	51.8519	48.1481	C:G	50	50
AX-94991433	5D	3609859	C:T	70.5882	29.4118	C:T	51.8519	48.1481	C:T	51.8519	48.1481	T:C	51.8519	48.1481	C:T	96.1538	3.84615
AX-94530327	5D	29585008	A:G	72.9167	27.0833	G:A	76.9231	23.0769	G:A	80.7692	19.2308	G:A	59.2593	40.7407	A:G	69.5652	30.4348
AX-94523846	5D	73498251	C:T	75.5102	24.4898	T:C	62.963	37.037	T:C	59.2593	40.7407	T:C	66.6667	33.3333	C:T	65.3846	34.6154
AX-94412625	5D	114477772	C:T	66.6667	33.3333	T:C	50	50	C:T	52	48	C:T	56.5217	43.4783	C:T	70.8333	29.1667
AX-94772916	5D	496067084	G:T	70.5882	29.4118	T:G	74.0741	25.9259	T:G	70.3704	29.6296	T:G	73.0769	26.9231	G:T	60	40
AX-94986935	5D	501148570	A:G	64.7059	35.2941	G:A	59.2593	40.7407	G:A	57.6923	42.3077	G:A	51.8519	48.1481	A:G	52	48
AX-94666960	5D	522037174	T:C	75.5102	24.4898	C:T	62.963	37.037	C:T	59.2593	40.7407	T:C	52	48	C:T	53.8462	46.1538
AX-94670129	5D	522037230	C:T	72	28	T:C	65.3846	34.6154	T:C	59.2593	40.7407	T:C	51.8519	48.1481	T:C	53.8462	46.1538
AX-94460707	5D	543502031	C:T	66.6667	33.3333	T:C	59.2593	40.7407	T:C	55.5556	44.4444	T:C	51.8519	48.1481	C:T	53.8462	46.1538
AX-94953967	5D	549579145	T:C	68.75	31.25	T:C	60	40	T:C	56	44	C:T	51.8519	48.1481	T:C	64	36
AX-94764066	5D	549758124	G:C	70	30	C:G	59.2593	40.7407	C:G	55.5556	44.4444	C:G	51.8519	48.1481	C:G	50	50
AX-94914596	5D	549810858	C:A	80.7692	19.2308	C:A	61.5385	38.4615	C:A	61.5385	38.4615	A:C	51.8519	48.1481	C:A	68	32
AX-94690489	5D	549856922	T:C	73.4694	26.5306	C:T	57.6923	42.3077	C:T	55.5556	44.4444	C:T	51.8519	48.1481	T:C	56	44
AX-94994347	5D	550191275	G:T	69.3878	30.6122	T:G	59.2593	40.7407	T:G	55.5556	44.4444	G:T	54.1667	45.8333	G:T	53.8462	46.1538
AX-94940447	5D	550300517	C:T	69.2308	30.7692	T:C	59.2593	40.7407	T:C	55.5556	44.4444	T:C	51.8519	48.1481	C:T	53.8462	46.1538
AX-94635592	5D	552697596	A:C	73.0769	26.9231	C:A	62.963	37.037	C:A	57.6923	42.3077	C:A	51.8519	48.1481	C:A	53.8462	46.1538
AX-94551975	6A	616818	C:T	80.7692	19.2308	T:C	57.6923	42.3077	T:C	65.3846	34.6154	T:C	69.2308	30.7692	C:T	72	28
AX-94809955	6A	631698	C:T	55.7692	44.2308	T:C	70.3704	29.6296	T:C	74.0741	25.9259	T:C	74.0741	25.9259	C:T	65.3846	34.6154
AX-94746756	6A	796208	C:T	60.7843	39.2157	C:T	70.3704	29.6296	T:C	51.8519	48.1481	C:T	62.963	37.037	C:T	65.3846	34.6154
AX-94624949	6A	2957421	A:G	69.2308	30.7692	G:A	55.5556	44.4444	G:A	59.2593	40.7407	G:A	66.6667	33.3333	A:G	65.3846	34.6154
AX-94584025	6A	2972576	T:C	84.6154	15.3846	T:C	66.6667	33.3333	T:C	51.8519	48.1481	C:T	51.8519	48.1481	T:C	76	24
AX-94478216	6A	3206264	G:T	69.2308	30.7692	T:G	55.5556	44.4444	T:G	59.2593	40.7407	T:G	62.963	37.037	G:T	65.3846	34.6154
AX-94979699	6A	3706196	A:C	59.6154	40.3846	A:C	57.6923	42.3077	A:C	70.3704	29.6296	C:A	61.5385	38.4615	A:C	62.5	37.5
AX-94647143	6A	4269040	C:G	66	34	C:G	74.0741	25.9259	C:G	85.1852	14.8148	G:C	55.5556	44.4444	C:G	69.2308	30.7692
AX-95192347	6A	5602830	T:G	68	32	T:G	57.6923	42.3077	T:G	70.3704	29.6296	G:T	59.2593	40.7407	T:G	68	32
AX-95143327	6A	6717990	G:C	65.3846	34.6154	G:C	62.963	37.037	G:C	70.3704	29.6296	C:G	62.963	37.037	G:C	69.2308	30.7692
AX-94552881	6A	11557975	G:T	64.5833	35.4167	G:T	50	50	G:T	54.5455	45.4545	T:G	65	35	G:T	79.1667	20.8333
AX-94589905	6A	12388401	G:T	67.3077	32.6923	T:G	51.8519	48.1481	T:G	55.5556	44.4444	T:G	62.963	37.037	G:T	53.8462	46.1538
AX-95156598	6A	13071951	A:G	55.7692	44.2308	G:A	70.3704	29.6296	G:A	76.9231	23.0769	G:A	88.8889	11.1111	G:A	65.3846	34.6154
AX-94712142	6A	13806421	C:A	61.5385	38.4615	A:C	50	50	C:A	54.1667	45.8333	A:C	59.0909	40.9091	C:A	85	15
AX-95259089	6A	14608827	T:C	58	42	T:C	66.6667	33.3333	C:T	60	40	C:T	70.8333	29.1667	T:C	50	50
AX-94729591	6A	16566446	C:T	82.6087	17.3913	C:T	64	36	T:C	52	48	T:C	66.6667	33.3333	C:T	53.8462	46.1538
AX-94660568	6A	17638958	C:T	84.6154	15.3846	C:T	62.963	37.037	T:C	51.8519	48.1481	T:C	62.963	37.037	C:T	57.6923	42.3077
AX-94659820	6A	17910996	T:C	57.6923	42.3077	C:T	57.6923	42.3077	T:C	53.8462	46.1538	T:C	59.2593	40.7407	T:C	53.8462	46.1538
AX-94963189	6A	18460352	T:C	67.3077	32.6923	C:T	70.3704	29.6296	C:T	66.6667	33.3333	T:C	59.2593	40.7407	C:T	69.2308	30.7692
AX-94668549	6A	21438266	G:A	62.069	37.931	A:G	58.3333	41.6667	A:G	54.1667	45.8333	A:G	50	50	A:G	73.913	26.087
AX-94764214	6A	21519231	T:C	75	25	C:T	59.2593	40.7407	C:T	51.8519	48.1481	T:C	55.5556	44.4444	C:T	65.3846	34.6154
AX-95230097	6A	21519415	G:A	75	25	A:G	57.6923	42.3077	A:G	50	50	G:A	57.6923	42.3077	A:G	65.3846	34.6154
AX-94931523	6A	22022333	G:C	80.7692	19.2308	C:G	50	50	G:C	53.8462	46.1538	G:C	55.5556	44.4444	C:G	65.3846	34.6154
AX-94446386	6A	22023487	G:T	60	40	T:G	73.0769	26.9231	T:G	73.0769	26.9231	T:G	68	32	T:G	73.0769	26.9231
AX-94855848	6A	22445070	C:T	78.8462	21.1538	T:C	65.3846	34.6154	T:C	53.8462	46.1538	C:T	55.5556	44.4444	T:C	65.3846	34.6154
AX-94918549	6A	22530205	T:C	78.8462	21.1538	C:T	61.5385	38.4615	T:C	52	48	T:C	57.6923	42.3077	C:T	65.3846	34.6154
AX-94393483	6A	22555295	T:G	80.3922	19.6078	G:T	62.963	37.037	G:T	51.8519	48.1481	T:G	55.5556	44.4444	G:T	65.3846	34.6154
AX-95017416	6A	38473005	A:G	57.6923	42.3077	G:A	66.6667	33.3333	G:A	70.3704	29.6296	G:A	81.4815	18.5185	G:A	73.0769	26.9231
AX-95184774	6A	50662143	G:C	75	25	C:G	62.963	37.037	C:G	66.6667	33.3333	G:C	51.8519	48.1481	C:G	50	50
AX-95011946	6A	57725650	G:A	60	40	A:G	59.2593	40.7407	A:G	77.7778	22.2222	A:G	77.7778	22.2222	A:G	88.4615	11.5385
AX-95025823	6A	68975072	A:G	80.7692	19.2308	A:G	62.963	37.037	A:G	59.2593	40.7407	G:A	51.8519	48.1481	A:G	61.5385	38.4615
AX-95145282	6A	100180175	A:G	50	50	G:A	66.6667	33.3333	G:A	65.3846	34.6154	G:A	70.3704	29.6296	G:A	73.0769	26.9231
AX-95012377	6A	101302655	C:T	74	26	T:C	61.5385	38.4615	T:C	60	40	T:C	70.3704	29.6296	T:C	61.5385	38.4615
AX-95247642	6A	125166770	G:A	56.25	43.75	A:G	58.3333	41.6667	A:G	54.1667	45.8333	A:G	50	50	A:G	73.913	26.087
AX-95111184	6A	342527826	C:T	82.3529	17.6471	T:C	62.963	37.037	T:C	55.5556	44.4444	T:C	62.963	37.037	C:T	69.2308	30.7692
AX-94383549	6A	520718720	G:C	61.7021	38.2979	G:C	52	48	C:G	56.5217	43.4783	C:G	65.3846	34.6154	C:G	56	44
AX-94391944	6A	535894708	A:G	91.1765	8.82353	A:G	56	44	A:G	59.2593	40.7407	G:A	62.5	37.5	A:G	52.1739	47.8261
AX-94415763	6A	543378511	A:G	90.1961	9.80392	A:G	51.8519	48.1481	G:A	59.2593	40.7407	G:A	55.5556	44.4444	A:G	68	32
AX-95630344	6A	543397746	C:A	90.1961	9.80392	A:C	55.5556	44.4444	A:C	66.6667	33.3333	A:C	65.3846	34.6154	C:A	65.3846	34.6154
AX-95252758	6A	545832215	A:C	91.4894	8.51064	A:C	50	50	C:A	56	44	A:C	55.5556	44.4444	A:C	65.3846	34.6154
AX-95123967	6A	548419440	G:A	88.2353	11.7647	A:G	62.963	37.037	A:G	70.3704	29.6296	A:G	59.2593	40.7407	G:A	52	48
AX-94973054	6A	571852953	T:G	80.3922	19.6078	T:G	51.8519	48.1481	G:T	70.3704	29.6296	G:T	59.2593	40.7407	G:T	73.0769	26.9231
AX-94410710	6A	580199474	C:T	55.7692	44.2308	T:C	51.8519	48.1481	T:C	56	44	T:C	73.0769	26.9231	T:C	60	40
AX-94519426	6A	581797314	T:C	84	16	T:C	73.0769	26.9231	T:C	53.8462	46.1538	C:T	51.8519	48.1481	T:C	50	50
AX-94882086	6A	581894010	C:T	84.6154	15.3846	C:T	62.963	37.037	T:C	55.5556	44.4444	T:C	53.8462	46.1538	T:C	53.8462	46.1538
AX-95246205	6A	584944527	T:C	74.5098	25.4902	C:T	62.963	37.037	C:T	74.0741	25.9259	C:T	70.3704	29.6296	C:T	52	48
AX-94557166	6A	608118963	T:C	50.9804	49.0196	T:C	51.8519	48.1481	C:T	65.3846	34.6154	T:C	51.8519	48.1481	T:C	53.8462	46.1538
AX-94900530	6A	609973265	A:T	52.9412	47.0588	A:T	57.6923	42.3077	A:T	53.8462	46.1538	T:A	65.3846	34.6154	T:A	72	28
AX-95147688	6A	610312442	A:G	82	18	G:A	60	40	G:A	76	24	G:A	56.5217	43.4783	A:G	65.3846	34.6154
AX-94845134	6A	612293279	T:A	82.6923	17.3077	A:T	53.8462	46.1538	A:T	69.2308	30.7692	A:T	52	48	T:A	68	32
AX-95132187	6A	613333974	C:T	62.7451	37.2549	C:T	51.8519	48.1481	T:C	52	48	T:C	59.2593	40.7407	T:C	75	25
AX-95214702	6A	613486934	T:C	90.3846	9.61538	T:C	70.3704	29.6296	T:C	59.2593	40.7407	C:T	51.8519	48.1481	T:C	72	28
AX-95022626	6A	614803590	C:G	55.102	44.898	G:C	69.2308	30.7692	G:C	73.0769	26.9231	G:C	69.2308	30.7692	G:C	68	32
AX-95192926	6A	616412570	G:T	72.549	27.451	G:T	50	50	T:G	57.6923	42.3077	T:G	59.2593	40.7407	T:G	57.6923	42.3077
AX-94804196	6A	616818661	T:C	80.4348	19.5652	T:C	50	50	C:T	54.1667	45.8333	C:T	54.1667	45.8333	T:C	55	45
AX-94560853	6A	617182665	C:T	73.0769	26.9231	T:C	51.8519	48.1481	T:C	57.6923	42.3077	T:C	59.2593	40.7407	T:C	57.6923	42.3077
AX-94836989	6B	3888542	C:G	69.3878	30.6122	C:G	66.6667	33.3333	C:G	62.963	37.037	G:C	51.8519	48.1481	C:G	65.3846	34.6154
AX-94757798	6B	8429182	C:T	64	36	T:C	61.5385	38.4615	T:C	61.5385	38.4615	T:C	65.3846	34.6154	C:T	70.8333	29.1667
AX-94903488	6B	9036254	G:C	86	14	G:C	59.2593	40.7407	G:C	51.8519	48.1481	C:G	55.5556	44.4444	G:C	64	36
AX-94616439	6B	9485834	T:C	79.5918	20.4082	T:C	55.5556	44.4444	C:T	53.8462	46.1538	C:T	64	36	T:C	53.8462	46.1538
AX-95247237	6B	20999072	G:T	55.102	44.898	G:T	50	50	T:G	58.3333	41.6667	T:G	80.7692	19.2308	T:G	73.913	26.087
AX-94439817	6B	29849858	T:C	71.1538	28.8462	C:T	61.5385	38.4615	C:T	65.3846	34.6154	C:T	66.6667	33.3333	C:T	60	40
AX-94599608	6B	30011430	A:C	78.8462	21.1538	C:A	70.3704	29.6296	C:A	66.6667	33.3333	A:C	51.8519	48.1481	C:A	61.5385	38.4615
AX-94567654	6B	32330772	G:A	80.3922	19.6078	G:A	77.7778	22.2222	G:A	81.4815	18.5185	A:G	50	50	G:A	60	40
AX-95659028	6B	40282737	G:A	63.4615	36.5385	A:G	59.2593	40.7407	A:G	62.963	37.037	A:G	59.2593	40.7407	G:A	61.5385	38.4615
AX-94867280	6B	75918193	A:G	80.3922	19.6078	A:G	70.3704	29.6296	G:A	52	48	G:A	66.6667	33.3333	A:G	50	50
AX-94646218	6B	117802816	A:G	56.8627	43.1373	G:A	62.963	37.037	G:A	66.6667	33.3333	G:A	53.8462	46.1538	A:G	53.8462	46.1538
AX-94517421	6B	121789326	A:G	71.1538	28.8462	A:G	62.963	37.037	A:G	59.2593	40.7407	G:A	51.8519	48.1481	G:A	56	44
AX-95155136	6B	122967805	C:T	55.7692	44.2308	T:C	51.8519	48.1481	C:T	51.8519	48.1481	C:T	59.2593	40.7407	C:T	73.0769	26.9231
AX-95069655	6B	126135837	T:C	76.9231	23.0769	C:T	59.2593	40.7407	C:T	55.5556	44.4444	T:C	62.963	37.037	T:C	65.3846	34.6154
AX-95252437	6B	126137862	T:G	73.0769	26.9231	G:T	59.2593	40.7407	G:T	55.5556	44.4444	T:G	59.2593	40.7407	T:G	61.5385	38.4615
AX-94602689	6B	130829713	G:A	68	32	A:G	53.8462	46.1538	A:G	55.5556	44.4444	G:A	72	28	G:A	57.6923	42.3077
AX-94591216	6B	134818745	A:C	67.3077	32.6923	C:A	55.5556	44.4444	A:C	51.8519	48.1481	C:A	51.8519	48.1481	C:A	57.6923	42.3077
AX-94968857	6B	135844810	A:G	54.902	45.098	A:G	70.3704	29.6296	A:G	62.963	37.037	G:A	51.8519	48.1481	A:G	65.3846	34.6154
AX-94822038	6B	136918310	G:T	50	50	T:G	55.5556	44.4444	T:G	57.6923	42.3077	T:G	56	44	T:G	66.6667	33.3333
AX-94573772	6B	141676764	C:T	63.2653	36.7347	C:T	51.8519	48.1481	T:C	53.8462	46.1538	C:T	68	32	C:T	60	40
AX-94408662	6B	143204279	C:T	55.7692	44.2308	T:C	51.8519	48.1481	T:C	55.5556	44.4444	T:C	51.8519	48.1481	C:T	61.5385	38.4615
AX-94515886	6B	146644103	C:G	50	50	G:C	59.2593	40.7407	G:C	59.2593	40.7407	C:G	51.8519	48.1481	G:C	57.6923	42.3077
AX-94381612	6B	149049660	T:C	51.9231	48.0769	T:C	59.2593	40.7407	T:C	59.2593	40.7407	C:T	51.8519	48.1481	T:C	65.3846	34.6154
AX-95181387	6B	150834429	T:C	54.902	45.098	C:T	62.963	37.037	C:T	55.5556	44.4444	T:C	55.5556	44.4444	C:T	65.3846	34.6154
AX-94852292	6B	151130527	G:A	57.6923	42.3077	A:G	51.8519	48.1481	G:A	59.2593	40.7407	G:A	59.2593	40.7407	A:G	57.6923	42.3077
AX-94624630	6B	172240650	T:G	76.9231	23.0769	T:G	59.2593	40.7407	T:G	55.5556	44.4444	G:T	51.8519	48.1481	G:T	64	36
AX-94810169	6B	173806382	G:C	50.9804	49.0196	C:G	51.8519	48.1481	C:G	51.8519	48.1481	C:G	51.8519	48.1481	G:C	53.8462	46.1538
AX-94892620	6B	201205737	C:T	59.6154	40.3846	T:C	59.2593	40.7407	T:C	55.5556	44.4444	T:C	51.8519	48.1481	C:T	60	40
AX-95143478	6B	227070454	A:G	56.8627	43.1373	G:A	62.963	37.037	G:A	59.2593	40.7407	A:G	55.5556	44.4444	A:G	56	44
AX-95099750	6B	239073365	T:C	57.6923	42.3077	C:T	51.8519	48.1481	T:C	51.8519	48.1481	T:C	51.8519	48.1481	T:C	60	40
AX-94898852	6B	462157368	C:T	76.4706	23.5294	T:C	59.2593	40.7407	T:C	59.2593	40.7407	T:C	53.8462	46.1538	T:C	60	40
AX-94812657	6B	462169353	G:A	78.4314	21.5686	G:A	55.5556	44.4444	A:G	51.8519	48.1481	G:A	55.5556	44.4444	A:G	52	48
AX-94574234	6B	471167169	G:A	61.5385	38.4615	G:A	62.963	37.037	G:A	66.6667	33.3333	A:G	51.8519	48.1481	G:A	80.7692	19.2308
AX-94842161	6B	471233085	C:G	52.9412	47.0588	G:C	51.8519	48.1481	C:G	51.8519	48.1481	G:C	62.963	37.037	C:G	60	40
AX-94728078	6B	473214942	T:C	61.5385	38.4615	T:C	51.8519	48.1481	T:C	55.5556	44.4444	C:T	51.8519	48.1481	T:C	76.9231	23.0769
AX-94387105	6B	474269831	G:A	92.1569	7.84314	G:A	59.2593	40.7407	G:A	62.963	37.037	A:G	50	50	G:A	80.7692	19.2308
AX-94973433	6B	475268952	A:G	69.2308	30.7692	A:G	62.963	37.037	A:G	66.6667	33.3333	G:A	55.5556	44.4444	A:G	80.7692	19.2308
AX-94388625	6B	476123143	T:C	68.6275	31.3725	T:C	62.963	37.037	T:C	66.6667	33.3333	C:T	55.5556	44.4444	T:C	80.7692	19.2308
AX-95197645	6B	491620979	C:T	55.7692	44.2308	T:C	51.8519	48.1481	C:T	55.5556	44.4444	C:T	55.5556	44.4444	T:C	73.0769	26.9231
AX-95652828	6B	515184896	A:G	69.2308	30.7692	A:G	66.6667	33.3333	A:G	66.6667	33.3333	G:A	55.5556	44.4444	A:G	80.7692	19.2308
AX-94511907	6B	518592538	G:A	53.8462	46.1538	A:G	85.1852	14.8148	A:G	85.1852	14.8148	A:G	85.1852	14.8148	A:G	73.0769	26.9231
AX-94595009	6B	531523105	T:A	61.2245	38.7755	A:T	62.5	37.5	A:T	69.5652	30.4348	A:T	72	28	A:T	62.5	37.5
AX-94682575	6B	532900294	C:T	59.6154	40.3846	T:C	62.963	37.037	T:C	74.0741	25.9259	T:C	74.0741	25.9259	T:C	61.5385	38.4615
AX-95197065	6B	558925064	G:C	76.4706	23.5294	C:G	53.8462	46.1538	C:G	57.6923	42.3077	C:G	65.3846	34.6154	G:C	61.5385	38.4615
AX-94405457	6B	576210711	C:T	52	48	T:C	55.5556	44.4444	C:T	51.8519	48.1481	T:C	59.2593	40.7407	T:C	73.0769	26.9231
AX-95126184	6B	576813231	C:T	58	42	C:T	56	44	C:T	52	48	T:C	53.8462	46.1538	T:C	65.3846	34.6154
AX-94823159	6B	578100488	T:C	50	50	C:T	77.7778	22.2222	C:T	81.4815	18.5185	C:T	70.3704	29.6296	C:T	88.4615	11.5385
AX-94424805	6B	622729956	T:A	64	36	T:A	76.9231	23.0769	T:A	65.3846	34.6154	A:T	50	50	T:A	76.9231	23.0769
AX-94497531	6B	643250992	C:G	53.8462	46.1538	G:C	55.5556	44.4444	G:C	62.963	37.037	G:C	59.2593	40.7407	C:G	69.2308	30.7692
AX-94624138	6B	664025406	C:A	51.0204	48.9796	A:C	72.7273	27.2727	A:C	81.8182	18.1818	A:C	80	20	A:C	52	48
AX-94827069	6B	668437164	A:G	53.0612	46.9388	G:A	61.5385	38.4615	G:A	68	32	G:A	66.6667	33.3333	G:A	68	32
AX-94881375	6B	675441905	C:A	80	20	C:A	62.963	37.037	A:C	51.8519	48.1481	A:C	51.8519	48.1481	A:C	52	48
AX-94768049	6B	687554782	T:C	84	16	T:C	70.3704	29.6296	T:C	62.963	37.037	C:T	61.5385	38.4615	T:C	76.9231	23.0769
AX-94614625	6B	690734424	G:A	66.6667	33.3333	G:A	59.2593	40.7407	G:A	51.8519	48.1481	A:G	70.3704	29.6296	G:A	69.2308	30.7692
AX-94562544	6B	690980117	C:G	52.9412	47.0588	G:C	59.2593	40.7407	G:C	70.3704	29.6296	G:C	59.2593	40.7407	C:G	50	50
AX-94849484	6B	692783478	T:C	76.4706	23.5294	C:T	55.5556	44.4444	C:T	51.8519	48.1481	T:C	70.3704	29.6296	T:C	65.3846	34.6154
AX-95254300	6B	710230031	A:C	53.0612	46.9388	A:C	55.5556	44.4444	A:C	55.5556	44.4444	C:A	61.5385	38.4615	A:C	65.3846	34.6154
AX-94693641	6B	717893394	T:G	53.0612	46.9388	G:T	50	50	T:G	52.381	47.619	G:T	64	36	G:T	50	50
AX-94554671	6B	719734180	T:C	62	38	T:C	60.8696	39.1304	C:T	54.1667	45.8333	T:C	50	50	C:T	52	48
AX-94599571	6B	720805507	C:T	58.3333	41.6667	T:C	53.8462	46.1538	C:T	56	44	T:C	73.0769	26.9231	T:C	76.9231	23.0769
AX-94493103	6D	288070	T:C	67.3077	32.6923	C:T	55.5556	44.4444	C:T	66.6667	33.3333	T:C	59.2593	40.7407	T:C	50	50
AX-94658655	6D	449494	A:G	66	34	G:A	55.5556	44.4444	G:A	66.6667	33.3333	A:G	59.2593	40.7407	G:A	52	48
AX-94405661	6D	1853276	C:G	60.7843	39.2157	G:C	59.2593	40.7407	G:C	66.6667	33.3333	C:G	57.6923	42.3077	C:G	57.6923	42.3077
AX-94544649	6D	2334858	A:G	60.7843	39.2157	G:A	64	36	G:A	66.6667	33.3333	G:A	62.5	37.5	G:A	60	40
AX-94877582	6D	4271473	A:G	82.6923	17.3077	A:G	66.6667	33.3333	G:A	55.5556	44.4444	A:G	51.8519	48.1481	A:G	52	48
AX-94537124	6D	4517908	T:C	76.4706	23.5294	C:T	51.8519	48.1481	T:C	52	48	C:T	61.5385	38.4615	T:C	88.4615	11.5385
AX-94960903	6D	4642465	A:G	82.6923	17.3077	A:G	66.6667	33.3333	G:A	55.5556	44.4444	A:G	53.8462	46.1538	A:G	53.8462	46.1538
AX-94993577	6D	109896712	A:G	50	50	G:A	57.6923	42.3077	G:A	57.6923	42.3077	G:A	62.963	37.037	G:A	80.7692	19.2308
AX-95174930	6D	137150308	A:G	83.3333	16.6667	A:G	62.963	37.037	A:G	51.8519	48.1481	G:A	66.6667	33.3333	G:A	56	44
AX-95139913	6D	343297267	G:A	67.3077	32.6923	G:A	51.8519	48.1481	A:G	59.2593	40.7407	A:G	65.3846	34.6154	A:G	84	16
AX-95084918	6D	426118445	C:G	78	22	C:G	55.5556	44.4444	G:C	59.2593	40.7407	G:C	55.5556	44.4444	G:C	56	44
AX-94422473	6D	456455386	A:T	68.6275	31.3725	T:A	57.6923	42.3077	T:A	74.0741	25.9259	T:A	68	32	T:A	60	40
AX-95194754	6D	461388341	T:C	78.4314	21.5686	T:C	51.8519	48.1481	C:T	53.8462	46.1538	T:C	62.963	37.037	T:C	80	20
AX-94628115	6D	462228262	C:G	76.4706	23.5294	G:C	51.8519	48.1481	G:C	53.8462	46.1538	G:C	51.8519	48.1481	C:G	80.7692	19.2308
AX-94460648	6D	462355334	C:T	72.9167	27.0833	T:C	51.8519	48.1481	T:C	56	44	C:T	53.8462	46.1538	C:T	80	20
AX-95145002	6D	463744442	G:A	78.7234	21.2766	A:G	50	50	A:G	56	44	G:A	64	36	A:G	70.5882	29.4118
AX-94613678	6D	464267455	C:G	64.7059	35.2941	C:G	81.4815	18.5185	C:G	69.2308	30.7692	G:C	55.5556	44.4444	C:G	65.3846	34.6154
AX-94653461	6D	465209700	C:A	65.3846	34.6154	C:A	70.3704	29.6296	C:A	59.2593	40.7407	A:C	51.8519	48.1481	C:A	73.0769	26.9231
AX-94507941	7A	2694391	A:G	58.6957	41.3043	G:A	59.0909	40.9091	G:A	63.6364	36.3636	G:A	60	40	G:A	66.6667	33.3333
AX-95147301	7A	4069164	G:A	72.3404	27.6596	G:A	69.2308	30.7692	G:A	63.6364	36.3636	A:G	61.9048	38.0952	G:A	64	36
AX-95121939	7A	5151492	G:A	78.4314	21.5686	G:A	55.5556	44.4444	A:G	56	44	G:A	70.3704	29.6296	G:A	73.0769	26.9231
AX-95141301	7A	6845803	C:T	51.9231	48.0769	T:C	65.3846	34.6154	T:C	69.2308	30.7692	T:C	62.963	37.037	T:C	68	32
AX-94708419	7A	7498319	A:G	62.7451	37.2549	G:A	51.8519	48.1481	G:A	55.5556	44.4444	G:A	51.8519	48.1481	G:A	61.5385	38.4615
AX-95168027	7A	7597290	G:A	61.5385	38.4615	G:A	62.963	37.037	G:A	73.0769	26.9231	A:G	50	50	G:A	73.0769	26.9231
AX-94938269	7A	8376097	A:C	54	46	C:A	58.3333	41.6667	C:A	64	36	C:A	60	40	C:A	68	32
AX-94464098	7A	8895337	G:A	51.9231	48.0769	A:G	61.5385	38.4615	A:G	65.3846	34.6154	A:G	62.963	37.037	A:G	68	32
AX-94987574	7A	10902191	A:C	52.9412	47.0588	C:A	57.6923	42.3077	C:A	60	40	C:A	60	40	C:A	66.6667	33.3333
AX-94785770	7A	11959241	A:G	50	50	G:A	66.6667	33.3333	G:A	65.3846	34.6154	G:A	62.963	37.037	G:A	70.8333	29.1667
AX-94892716	7A	14731226	C:T	66.6667	33.3333	T:C	61.5385	38.4615	T:C	50	50	T:C	66.6667	33.3333	C:T	84.6154	15.3846
AX-94695635	7A	15274749	T:C	54.3478	45.6522	C:T	62.5	37.5	C:T	65.2174	34.7826	C:T	56.5217	43.4783	C:T	53.8462	46.1538
AX-94486640	7A	17884640	C:G	66.6667	33.3333	G:C	62.963	37.037	G:C	55.5556	44.4444	G:C	61.5385	38.4615	C:G	84.6154	15.3846
AX-94819132	7A	19006737	G:T	78.4314	21.5686	G:T	55.5556	44.4444	T:G	55.5556	44.4444	G:T	69.2308	30.7692	G:T	69.2308	30.7692
AX-95152949	7A	19956298	C:T	66.6667	33.3333	T:C	66.6667	33.3333	T:C	57.6923	42.3077	T:C	69.2308	30.7692	C:T	88	12
AX-94912724	7A	20164125	A:G	78.8462	21.1538	A:G	51.8519	48.1481	G:A	59.2593	40.7407	A:G	70.3704	29.6296	A:G	73.0769	26.9231
AX-94412083	7A	20957994	A:G	62	38	G:A	62.5	37.5	G:A	62.963	37.037	G:A	64	36	A:G	50	50
AX-95127289	7A	24591571	C:T	70.5882	29.4118	T:C	53.8462	46.1538	T:C	57.6923	42.3077	T:C	65.3846	34.6154	C:T	65.3846	34.6154
AX-94679583	7A	26838399	G:A	76.9231	23.0769	G:A	55.5556	44.4444	G:A	62.963	37.037	A:G	66.6667	33.3333	G:A	92.3077	7.69231
AX-94980701	7A	29452238	T:C	61.2245	38.7755	C:T	55.5556	44.4444	C:T	70.8333	29.1667	C:T	61.5385	38.4615	C:T	56	44
AX-94525876	7A	31879049	G:A	68	32	G:A	65.3846	34.6154	G:A	53.8462	46.1538	A:G	59.2593	40.7407	G:A	68	32
AX-94508424	7A	44509840	G:A	50.9804	49.0196	A:G	70.3704	29.6296	A:G	77.7778	22.2222	A:G	66.6667	33.3333	A:G	61.5385	38.4615
AX-94403698	7A	48093527	G:A	56.8627	43.1373	A:G	56	44	A:G	72	28	A:G	62.963	37.037	G:A	56	44
AX-94616385	7A	52951309	G:A	71.1538	28.8462	G:A	56	44	A:G	60	40	A:G	59.2593	40.7407	A:G	60	40
AX-94490413	7A	54997976	G:C	78.4314	21.5686	G:C	59.2593	40.7407	C:G	51.8519	48.1481	G:C	51.8519	48.1481	G:C	72	28
AX-94735683	7A	76481837	A:G	65.3061	34.6939	A:G	65.2174	34.7826	A:G	58.3333	41.6667	G:A	59.2593	40.7407	A:G	88	12
AX-94513729	7A	78430148	C:A	75	25	C:A	62.963	37.037	C:A	55.5556	44.4444	A:C	55.5556	44.4444	C:A	53.8462	46.1538
AX-94877599	7A	79648887	G:C	71.1538	28.8462	G:C	66.6667	33.3333	G:C	55.5556	44.4444	C:G	57.6923	42.3077	G:C	65.3846	34.6154
AX-94978456	7A	80852484	T:C	53.8462	46.1538	C:T	70.3704	29.6296	C:T	77.7778	22.2222	C:T	62.963	37.037	C:T	84	16
AX-94839262	7A	81004197	C:T	72.549	27.451	C:T	66.6667	33.3333	C:T	59.2593	40.7407	T:C	60	40	C:T	72	28
AX-94407852	7A	81498493	T:C	72.549	27.451	T:C	66.6667	33.3333	T:C	59.2593	40.7407	C:T	52	48	T:C	72	28
AX-94580707	7A	83788885	T:C	71.1538	28.8462	T:C	62.963	37.037	C:T	51.8519	48.1481	T:C	51.8519	48.1481	T:C	84	16
AX-95203408	7A	84700397	T:C	69.2308	30.7692	C:T	51.8519	48.1481	C:T	57.6923	42.3077	C:T	55.5556	44.4444	T:C	73.0769	26.9231
AX-95133592	7A	118144387	G:A	70.5882	29.4118	A:G	62.963	37.037	A:G	77.7778	22.2222	A:G	70.3704	29.6296	A:G	64	36
AX-95090494	7A	125278836	C:T	67.3077	32.6923	T:C	73.0769	26.9231	T:C	76.9231	23.0769	T:C	62.963	37.037	T:C	50	50
AX-94551713	7A	128912982	A:G	65.3846	34.6154	A:G	56	44	A:G	50	50	G:A	53.8462	46.1538	A:G	60	40
AX-95188541	7A	261399726	A:G	57.1429	42.8571	G:A	53.8462	46.1538	A:G	51.8519	48.1481	A:G	51.8519	48.1481	A:G	57.6923	42.3077
AX-95255983	7A	299293321	T:A	57.7778	42.2222	T:A	68	32	T:A	61.5385	38.4615	A:T	54.1667	45.8333	T:A	79.1667	20.8333
AX-95207390	7A	464238221	A:G	73.0769	26.9231	A:G	51.8519	48.1481	A:G	51.8519	48.1481	G:A	55.5556	44.4444	A:G	53.8462	46.1538
AX-94640775	7A	495539716	C:T	80.3922	19.6078	C:T	73.0769	26.9231	C:T	65.3846	34.6154	T:C	50	50	C:T	65.3846	34.6154
AX-95091707	7A	501150802	T:G	86.2745	13.7255	T:G	70.3704	29.6296	T:G	59.2593	40.7407	G:T	66.6667	33.3333	T:G	57.6923	42.3077
AX-94641332	7A	502254153	C:T	79.5455	20.4545	C:T	70.8333	29.1667	C:T	64	36	T:C	62.5	37.5	C:T	52.1739	47.8261
AX-94546940	7A	506819114	G:T	82.6923	17.3077	G:T	74.0741	25.9259	G:T	66.6667	33.3333	T:G	55.5556	44.4444	G:T	57.6923	42.3077
AX-94951482	7A	509215257	C:T	80.7692	19.2308	C:T	69.2308	30.7692	C:T	57.6923	42.3077	T:C	51.8519	48.1481	C:T	57.6923	42.3077
AX-94754662	7A	512339056	C:T	75.5102	24.4898	C:T	70.3704	29.6296	C:T	59.2593	40.7407	T:C	50	50	T:C	53.8462	46.1538
AX-94450684	7A	514024500	G:C	74.5098	25.4902	G:C	55.5556	44.4444	C:G	59.2593	40.7407	C:G	59.2593	40.7407	C:G	52	48
AX-95097028	7A	515006494	G:A	75	25	G:A	55.5556	44.4444	A:G	59.2593	40.7407	A:G	51.8519	48.1481	A:G	53.8462	46.1538
AX-95178243	7A	538363892	A:C	72.7273	27.2727	C:A	51.8519	48.1481	C:A	59.2593	40.7407	C:A	68	32	C:A	56	44
AX-94809651	7A	561800183	A:G	78	22	G:A	62.963	37.037	G:A	70.3704	29.6296	G:A	57.6923	42.3077	A:G	50	50
AX-95237094	7A	572497148	C:T	80.7692	19.2308	C:T	51.8519	48.1481	T:C	59.2593	40.7407	C:T	59.2593	40.7407	T:C	50	50
AX-94502163	7A	580511837	T:C	72.549	27.451	C:T	59.2593	40.7407	C:T	70.3704	29.6296	C:T	69.2308	30.7692	C:T	56	44
AX-94451998	7A	608991817	T:C	80	20	T:C	59.2593	40.7407	C:T	55.5556	44.4444	C:T	66.6667	33.3333	T:C	56	44
AX-94982190	7A	610194235	C:T	84	16	C:T	68	32	C:T	62.5	37.5	T:C	50	50	C:T	80	20
AX-95245570	7A	611331387	T:C	76.4706	23.5294	C:T	66.6667	33.3333	C:T	70.3704	29.6296	C:T	59.2593	40.7407	T:C	53.8462	46.1538
AX-94847471	7A	616160261	C:T	73.0769	26.9231	T:C	51.8519	48.1481	T:C	51.8519	48.1481	C:T	62.963	37.037	C:T	76	24
AX-94820915	7A	623451098	G:A	71.4286	28.5714	A:G	55.5556	44.4444	A:G	55.5556	44.4444	G:A	62.5	37.5	G:A	75	25
AX-94678414	7A	623461044	C:T	70.8333	29.1667	T:C	62.963	37.037	T:C	66.6667	33.3333	C:T	61.5385	38.4615	T:C	50	50
AX-94760514	7A	625379728	A:T	73.4694	26.5306	T:A	65.3846	34.6154	T:A	75	25	A:T	60	40	A:T	54.1667	45.8333
AX-94714903	7A	628011619	T:A	72.549	27.451	A:T	55.5556	44.4444	A:T	55.5556	44.4444	T:A	59.2593	40.7407	T:A	69.5652	30.4348
AX-94506129	7A	635495349	T:C	68.0851	31.9149	C:T	69.2308	30.7692	C:T	84	16	C:T	70.3704	29.6296	C:T	86.3636	13.6364
AX-94478207	7A	636889926	G:T	72.549	27.451	T:G	51.8519	48.1481	T:G	55.5556	44.4444	G:T	50	50	G:T	61.5385	38.4615
AX-94381170	7A	636901848	G:C	72.549	27.451	C:G	51.8519	48.1481	C:G	55.5556	44.4444	C:G	51.8519	48.1481	G:C	60	40
AX-95652966	7A	645092433	A:G	57.1429	42.8571	G:A	61.5385	38.4615	G:A	65.3846	34.6154	G:A	55.5556	44.4444	G:A	91.3043	8.69565
AX-94785878	7A	671417756	A:G	61.5385	38.4615	G:A	53.8462	46.1538	G:A	53.8462	46.1538	G:A	51.8519	48.1481	G:A	70.8333	29.1667
AX-94425201	7A	679376043	A:C	76.4706	23.5294	A:C	55.5556	44.4444	C:A	57.6923	42.3077	A:C	50	50	A:C	52	48
AX-95187062	7A	689921237	C:T	66	34	C:T	65.3846	34.6154	C:T	52	48	T:C	54.1667	45.8333	C:T	56.5217	43.4783
AX-94792051	7A	689925704	G:A	60.7843	39.2157	A:G	57.6923	42.3077	A:G	69.2308	30.7692	A:G	60.8696	39.1304	A:G	66.6667	33.3333
AX-94424070	7A	692345021	C:T	75.5102	24.4898	T:C	51.8519	48.1481	T:C	50	50	T:C	61.5385	38.4615	C:T	68	32
AX-94633304	7A	701360895	A:G	67.3077	32.6923	G:A	62.963	37.037	G:A	74.0741	25.9259	G:A	55.5556	44.4444	G:A	65.3846	34.6154
AX-94728314	7A	705126965	A:G	68.6275	31.3725	G:A	53.8462	46.1538	G:A	73.0769	26.9231	A:G	51.8519	48.1481	G:A	68	32
AX-94450185	7A	721000041	C:T	70.5882	29.4118	C:T	66.6667	33.3333	T:C	51.8519	48.1481	C:T	59.2593	40.7407	C:T	56	44
AX-94429294	7A	725734798	G:T	58	42	T:G	59.2593	40.7407	T:G	57.6923	42.3077	T:G	64	36	G:T	76	24
AX-94508346	7A	727124209	T:C	56.8627	43.1373	T:C	52.381	47.619	C:T	52.1739	47.8261	C:T	57.1429	42.8571	T:C	80	20
AX-94971976	7A	734505831	T:C	55.7692	44.2308	T:C	62.963	37.037	T:C	62.963	37.037	C:T	59.2593	40.7407	T:C	80.7692	19.2308
AX-95630449	7B	426894	A:G	66.6667	33.3333	A:G	51.8519	48.1481	G:A	51.8519	48.1481	G:A	70.3704	29.6296	A:G	52	48
AX-94915462	7B	3338731	A:G	57.6923	42.3077	A:G	59.2593	40.7407	G:A	51.8519	48.1481	A:G	66.6667	33.3333	A:G	65.3846	34.6154
AX-95172810	7B	3541357	T:G	56	44	T:G	54.1667	45.8333	G:T	56	44	T:G	62.5	37.5	T:G	64	36
AX-95248379	7B	12954112	G:A	59.6154	40.3846	G:A	59.2593	40.7407	A:G	53.8462	46.1538	G:A	62.963	37.037	G:A	61.5385	38.4615
AX-95191125	7B	21668399	A:G	75	25	G:A	55.5556	44.4444	G:A	62.963	37.037	A:G	70.3704	29.6296	A:G	92.3077	7.69231
AX-94622619	7B	24401102	T:C	51.9231	48.0769	T:C	66.6667	33.3333	T:C	59.2593	40.7407	C:T	51.8519	48.1481	T:C	76.9231	23.0769
AX-95203420	7B	33903162	G:C	54	46	G:C	57.6923	42.3077	C:G	62.963	37.037	C:G	81.4815	18.5185	C:G	53.8462	46.1538
AX-95151947	7B	34611597	G:A	86.5385	13.4615	G:A	55.5556	44.4444	A:G	55.5556	44.4444	A:G	62.963	37.037	G:A	68	32
AX-94685291	7B	35308319	G:A	82.2222	17.7778	A:G	62.5	37.5	A:G	64	36	A:G	65.3846	34.6154	G:A	52.381	47.619
AX-94749649	7B	43879292	A:G	56.8627	43.1373	G:A	59.2593	40.7407	A:G	59.2593	40.7407	A:G	51.8519	48.1481	A:G	50	50
AX-94830265	7B	47000584	T:G	59.5745	40.4255	G:T	69.2308	30.7692	T:G	57.6923	42.3077	T:G	68	32	T:G	64	36
AX-95127613	7B	56370993	T:C	61.5385	38.4615	C:T	77.7778	22.2222	C:T	70.3704	29.6296	C:T	55.5556	44.4444	T:C	76.9231	23.0769
AX-94511301	7B	58249097	A:G	80.7692	19.2308	A:G	51.8519	48.1481	G:A	51.8519	48.1481	A:G	51.8519	48.1481	A:G	88.4615	11.5385
AX-94590671	7B	59647212	A:G	50	50	G:A	74.0741	25.9259	G:A	77.7778	22.2222	G:A	61.5385	38.4615	A:G	50	50
AX-94527140	7B	59683225	C:T	78.4314	21.5686	C:T	62.963	37.037	T:C	51.8519	48.1481	C:T	62.963	37.037	C:T	96	4
AX-94587603	7B	61077481	C:T	75.5556	24.4444	C:T	61.5385	38.4615	T:C	51.8519	48.1481	T:C	50	50	C:T	57.6923	42.3077
AX-95222995	7B	61558806	T:C	57.1429	42.8571	C:T	62.963	37.037	C:T	70.3704	29.6296	C:T	51.8519	48.1481	T:C	50	50
AX-94647217	7B	81423562	A:G	59.6154	40.3846	G:A	74.0741	25.9259	G:A	74.0741	25.9259	G:A	77.7778	22.2222	A:G	53.8462	46.1538
AX-94827173	7B	84215378	A:C	55.102	44.898	C:A	74.0741	25.9259	C:A	74.0741	25.9259	C:A	80.7692	19.2308	A:C	50	50
AX-94545626	7B	153178041	T:C	84.3137	15.6863	T:C	55.5556	44.4444	C:T	55.5556	44.4444	T:C	65.3846	34.6154	T:C	92.3077	7.69231
AX-94886246	7B	156707629	C:T	73.0769	26.9231	T:C	51.8519	48.1481	T:C	59.2593	40.7407	C:T	59.2593	40.7407	C:T	92.3077	7.69231
AX-95128343	7B	174570716	G:C	72	28	C:G	66.6667	33.3333	C:G	68	32	G:C	51.8519	48.1481	G:C	92.3077	7.69231
AX-94515244	7B	210332265	C:T	63.2653	36.7347	T:C	57.6923	42.3077	T:C	69.2308	30.7692	T:C	66.6667	33.3333	C:T	73.0769	26.9231
AX-95011959	7B	272694887	A:G	94.2308	5.76923	A:G	65.3846	34.6154	G:A	53.8462	46.1538	A:G	62.963	37.037	A:G	88	12
AX-95192986	7B	328802260	T:C	84.3137	15.6863	T:C	59.2593	40.7407	C:T	53.8462	46.1538	T:C	74.0741	25.9259	T:C	96.1538	3.84615
AX-94439304	7B	334455703	T:C	73.0769	26.9231	C:T	51.8519	48.1481	C:T	57.6923	42.3077	T:C	59.2593	40.7407	T:C	92.3077	7.69231
AX-94538613	7B	334771633	G:A	82.6923	17.3077	G:A	59.2593	40.7407	A:G	55.5556	44.4444	G:A	74.0741	25.9259	G:A	96	4
AX-94653737	7B	337637130	G:A	73.0769	26.9231	A:G	51.8519	48.1481	A:G	59.2593	40.7407	G:A	59.2593	40.7407	G:A	92.3077	7.69231
AX-94805000	7B	354696665	A:G	56	44	G:A	55.5556	44.4444	G:A	55.5556	44.4444	G:A	52	48	A:G	68	32
AX-94418646	7B	426881189	G:T	50	50	T:G	59.2593	40.7407	T:G	68	32	T:G	80	20	T:G	73.0769	26.9231
AX-94995270	7B	451935219	C:T	78.8462	21.1538	C:T	62.963	37.037	T:C	51.8519	48.1481	C:T	62.963	37.037	C:T	96.1538	3.84615
AX-94534096	7B	467450385	C:G	61.5385	38.4615	C:G	59.2593	40.7407	G:C	59.2593	40.7407	G:C	59.2593	40.7407	C:G	64	36
AX-95115301	7B	495203035	G:A	80.4348	19.5652	G:A	66.6667	33.3333	A:G	52	48	G:A	68	32	A:G	58.3333	41.6667
AX-95630122	7B	498970808	G:A	66.6667	33.3333	G:A	62.963	37.037	A:G	56	44	A:G	50	50	A:G	61.5385	38.4615
AX-94424446	7B	511132769	A:G	71.4286	28.5714	A:G	62.963	37.037	G:A	59.2593	40.7407	G:A	55.5556	44.4444	G:A	64	36
AX-94678472	7B	516467416	C:T	73.0769	26.9231	C:T	66.6667	33.3333	T:C	51.8519	48.1481	C:T	59.2593	40.7407	T:C	57.6923	42.3077
AX-94395385	7B	539786442	C:T	56.8627	43.1373	C:T	59.2593	40.7407	T:C	62.963	37.037	T:C	62.963	37.037	C:T	52	48
AX-95210648	7B	544125262	A:G	55.7692	44.2308	A:G	59.2593	40.7407	G:A	62.963	37.037	G:A	55.5556	44.4444	A:G	50	50
AX-95653765	7B	554176205	A:G	90.3846	9.61538	A:G	59.2593	40.7407	G:A	55.5556	44.4444	A:G	51.8519	48.1481	A:G	88.4615	11.5385
AX-94403998	7B	568423917	A:T	75.5102	24.4898	T:A	53.8462	46.1538	T:A	64	36	T:A	51.8519	48.1481	A:T	88	12
AX-95217675	7B	568497219	C:G	90.3846	9.61538	C:G	68	32	G:C	52	48	C:G	59.2593	40.7407	C:G	88	12
AX-94446866	7B	569956167	C:T	76.9231	23.0769	C:T	51.8519	48.1481	T:C	59.2593	40.7407	T:C	51.8519	48.1481	C:T	84.6154	15.3846
AX-94689704	7B	581795467	G:C	74	26	G:C	62.963	37.037	C:G	51.8519	48.1481	G:C	51.8519	48.1481	G:C	80.7692	19.2308
AX-94635917	7B	603340669	A:G	73.0769	26.9231	A:G	62.963	37.037	G:A	51.8519	48.1481	A:G	50	50	A:G	82.6087	17.3913
AX-94852629	7B	608725042	C:T	53.8462	46.1538	T:C	66.6667	33.3333	T:C	59.2593	40.7407	T:C	62.963	37.037	C:T	64	36
AX-94657532	7B	611721569	T:G	51.9231	48.0769	G:T	70.3704	29.6296	G:T	59.2593	40.7407	G:T	62.963	37.037	T:G	61.5385	38.4615
AX-94710842	7B	627305224	T:C	59.1837	40.8163	C:T	59.2593	40.7407	C:T	61.5385	38.4615	C:T	70.3704	29.6296	C:T	65.3846	34.6154
AX-95652687	7B	628454832	G:A	54.902	45.098	A:G	66.6667	33.3333	A:G	59.2593	40.7407	A:G	74.0741	25.9259	A:G	84	16
AX-95074996	7B	631406105	G:T	92.1569	7.84314	G:T	59.2593	40.7407	G:T	51.8519	48.1481	T:G	55.5556	44.4444	G:T	58.3333	41.6667
AX-94942766	7B	632491816	C:A	88	12	A:C	61.5385	38.4615	A:C	60	40	A:C	64	36	A:C	62.5	37.5
AX-94674756	7B	642261285	T:C	75	25	T:C	51.8519	48.1481	C:T	51.8519	48.1481	C:T	55.5556	44.4444	C:T	68	32
AX-94949800	7B	651443890	C:G	55.7692	44.2308	C:G	57.6923	42.3077	C:G	53.8462	46.1538	G:C	66.6667	33.3333	C:G	50	50
AX-95245878	7B	653893985	C:G	50	50	G:C	57.6923	42.3077	C:G	50	50	G:C	66.6667	33.3333	G:C	69.2308	30.7692
AX-94565969	7B	653898148	G:A	50.9804	49.0196	A:G	59.2593	40.7407	A:G	51.8519	48.1481	A:G	70.3704	29.6296	A:G	76	24
AX-95179307	7B	656508775	A:G	72.549	27.451	G:A	55.5556	44.4444	G:A	57.6923	42.3077	A:G	50	50	G:A	53.8462	46.1538
AX-94409804	7B	674142482	C:T	94.2308	5.76923	C:T	62.963	37.037	C:T	51.8519	48.1481	T:C	51.8519	48.1481	C:T	80	20
AX-94587682	7B	675314775	C:T	88.4615	11.5385	C:T	62.963	37.037	T:C	51.8519	48.1481	T:C	51.8519	48.1481	C:T	76.9231	23.0769
AX-95629241	7B	687417664	G:A	80.7692	19.2308	G:A	59.2593	40.7407	A:G	59.2593	40.7407	A:G	55.5556	44.4444	G:A	60	40
AX-95258998	7B	705111599	T:G	62.7451	37.2549	T:G	56.5217	43.4783	G:T	56.5217	43.4783	G:T	73.0769	26.9231	T:G	62.5	37.5
AX-95093160	7B	708951877	T:C	69.5652	30.4348	C:T	52.1739	47.8261	C:T	60	40	C:T	62.5	37.5	C:T	79.1667	20.8333
AX-94414759	7B	712072784	C:G	60.7843	39.2157	C:G	77.7778	22.2222	C:G	70.3704	29.6296	G:C	51.8519	48.1481	G:C	69.2308	30.7692
AX-94759517	7B	718358895	C:G	65.3846	34.6154	G:C	53.8462	46.1538	C:G	57.6923	42.3077	C:G	55.5556	44.4444	C:G	66.6667	33.3333
AX-94769899	7B	721219752	A:C	66	34	A:C	62.963	37.037	A:C	55.5556	44.4444	C:A	55.5556	44.4444	A:C	69.2308	30.7692
AX-94787673	7B	721471336	A:G	53.8462	46.1538	G:A	51.8519	48.1481	G:A	55.5556	44.4444	G:A	59.2593	40.7407	G:A	69.2308	30.7692
AX-94551053	7B	741570589	C:T	59.6154	40.3846	T:C	62.963	37.037	T:C	70.3704	29.6296	T:C	81.4815	18.5185	T:C	73.0769	26.9231
AX-94691806	7B	741839313	A:G	54.902	45.098	G:A	55.5556	44.4444	G:A	59.2593	40.7407	G:A	61.5385	38.4615	A:G	68	32
AX-94859161	7B	743622779	C:A	52.9412	47.0588	A:C	50	50	C:A	68	32	C:A	79.1667	20.8333	C:A	83.3333	16.6667
AX-94698531	7B	745102361	G:C	71.1538	28.8462	G:C	70.3704	29.6296	G:C	59.2593	40.7407	C:G	51.8519	48.1481	G:C	80.7692	19.2308
AX-94809092	7D	5426303	G:A	86.2745	13.7255	A:G	51.8519	48.1481	G:A	55.5556	44.4444	G:A	55.5556	44.4444	G:A	88	12
AX-95155989	7D	5562288	G:T	50	50	T:G	57.6923	42.3077	T:G	56.5217	43.4783	T:G	85	15	T:G	77.2727	22.7273
AX-95082323	7D	6013790	C:T	64	36	T:C	50	50	T:C	53.8462	46.1538	T:C	51.8519	48.1481	T:C	61.5385	38.4615
AX-95202787	7D	11428187	C:T	70.5882	29.4118	T:C	55.5556	44.4444	C:T	51.8519	48.1481	C:T	59.2593	40.7407	C:T	80	20
AX-94711916	7D	12467866	T:C	75	25	C:T	55.5556	44.4444	T:C	51.8519	48.1481	C:T	51.8519	48.1481	T:C	80	20
AX-94753137	7D	13021776	G:A	73.0769	26.9231	A:G	55.5556	44.4444	G:A	51.8519	48.1481	A:G	51.8519	48.1481	G:A	80	20
AX-95177494	7D	13611496	C:T	78.8462	21.1538	T:C	55.5556	44.4444	C:T	51.8519	48.1481	C:T	53.8462	46.1538	C:T	84	16
AX-94656550	7D	15322712	C:T	86.2745	13.7255	T:C	51.8519	48.1481	C:T	55.5556	44.4444	C:T	55.5556	44.4444	C:T	88	12
AX-95184143	7D	19405376	G:C	65.3061	34.6939	C:G	66.6667	33.3333	C:G	57.6923	42.3077	C:G	72	28	G:C	88	12
AX-94519428	7D	24918522	C:T	62	38	T:C	62.963	37.037	T:C	77.7778	22.2222	T:C	62.963	37.037	T:C	61.5385	38.4615
AX-95195877	7D	102541412	A:G	62.7451	37.2549	G:A	55.5556	44.4444	G:A	66.6667	33.3333	G:A	59.2593	40.7407	A:G	69.2308	30.7692
AX-95235270	7D	241093348	C:A	54.902	45.098	A:C	59.2593	40.7407	A:C	60	40	A:C	57.6923	42.3077	C:A	56	44
AX-95208179	7D	410096514	C:T	70.5882	29.4118	T:C	59.2593	40.7407	T:C	66.6667	33.3333	T:C	69.2308	30.7692	C:T	56	44
AX-95097238	7D	477410953	T:G	75	25	G:T	51.8519	48.1481	G:T	51.8519	48.1481	G:T	62.963	37.037	T:G	88.4615	11.5385
AX-94508292	7D	512746277	G:A	71.1538	28.8462	G:A	66.6667	33.3333	G:A	59.2593	40.7407	A:G	70.3704	29.6296	G:A	73.0769	26.9231
AX-95146558	7D	599181155	G:A	86.2745	13.7255	G:A	59.2593	40.7407	G:A	62.963	37.037	A:G	51.8519	48.1481	G:A	61.5385	38.4615
AX-94531026	7D	607098408	A:C	60.4167	39.5833	C:A	62.963	37.037	C:A	77.7778	22.2222	C:A	61.5385	38.4615	C:A	65.2174	34.7826
AX-95258972	unknown	-1	C:T	86.2745	13.7255	T:C	51.8519	48.1481	C:T	55.5556	44.4444	C:T	55.5556	44.4444	C:T	88	12
