# Supplementary material for: Population Structure of Modern Winter Wheat Accessions from Central Asia
Source: Plants (Basel). 2023 Jun 6;12(12):2233. doi: 10.3390/plants12122233 (PMC10305188; doi:10.3390/plants12122233)
Supplement: Supplementary file 1 [file plants-12-02233-s001.zip › Table S5.xlsx]

## Sheet: Table S5
Table S5 SNPs with opposite allele frequencies in samples between Afghanistan (southern neighbor) and Central Asian countries
SNP	Chrosomose	Position	Kazakhstan			Kyrgyzstan			Tajikistan			Uzbekistan			Russia			Afghanistan				Origin	N	KAZ	KRG	TAJ	UZB	RUS	AFG		%	N	KAZ	KRG	TAJ	UZB	RUS	AFG
			alleles	KAZ		alleles	KRG		alleles	TAJ		alleles	UZB		alleles	RUS		alleles	AFG			KAZ	49	141	13	6	11	130	24		KAZ	49	14.0159	1.29225	0.596421	1.09344	12.9225	2.38569		KAZ/UZB/AFG	7		UZB/KRG/AFG	10		KRG/TAJ/AFG	34		TAJ/AFG/RUS
AX-95653435	1A	3256220	G:A	57.1429	42.8571	A:G	61.5385	38.4615	A:G	70.3704	29.6296	A:G	76.9231	23.0769	A:G	56	44	A:G	80	20		KRG	27		24	12	4	8	33		KRG	27		2.38569	1.19284	0.397614	0.795229	3.28032		KAZ/UZB/RUS	17		UZB/KRG/RUS	1		KRG/TAJ/RUS	18
AX-94950558	1A	9204445	T:C	50.9804	49.0196	C:T	76.9231	23.0769	C:T	80.7692	19.2308	C:T	77.7778	22.2222	C:T	65.3846	34.6154	C:T	58.0645	41.9355		TAJ	7			55	19	8	52		TAJ	7			5.4672	1.88867	0.795229	5.16899		KAZ/KRG/AFG	3		UZB/TAJ/AFG	46		KRG/AFG/RUS	1
AX-94976542	1A	9642726	C:T	78.8462	21.1538	C:T	51.8519	48.1481	T:C	59.2593	40.7407	C:T	55.5556	44.4444	C:T	61.5385	38.4615	C:T	64.5161	35.4839		UZB	26				62	11	132		UZB	26				6.16302	1.09344	13.1213		KAZ/KRG/RUS	16		UZB/TAJ/RUS	4
AX-94682405	1A	14144239	C:A	62.7451	37.2549	A:C	66.6667	33.3333	A:C	70.3704	29.6296	A:C	70.3704	29.6296	C:A	69.2308	30.7692	A:C	81.25	18.75		RUS	25					0	0		RUS	25					0	0		KAZ/TAJ/AFG	1		UZB/AFG/RUS	31
AX-94606615	1A	20158331	G:C	59.5745	40.4255	C:G	53.8462	46.1538	C:G	61.5385	38.4615	C:G	66.6667	33.3333	C:G	68	32	C:G	90.3226	9.67742		AFG	30						0		AFG	30						0		KAZ/TAJ/RUS	9
AX-94994228	1A	27361054	A:G	82.6923	17.3077	A:G	55.5556	44.4444	G:A	51.8519	48.1481	A:G	55.5556	44.4444	A:G	69.2308	30.7692	G:A	56.25	43.75																				KAZ/AFG/RUS	20
AX-94978091	1A	32893471	C:T	78.4314	21.5686	C:T	62.963	37.037	C:T	59.2593	40.7407	T:C	55.5556	44.4444	C:T	53.8462	46.1538	T:C	65.625	34.375																				KAZ/UZB/AFG/RUS	5		UZB/KRG/AFG/RUS	9		KRG/TAJ/AFG/RUS	10
AX-94983068	1A	37480828	T:C	57.7778	42.2222	C:T	74.0741	25.9259	C:T	76.9231	23.0769	C:T	92.3077	7.69231	C:T	53.8462	46.1538	C:T	100	0																				KAZ/KRG/AFG/RUS	2		UZB/TAj/AFG/RUS	12
AX-95163773	1A	41710461	T:A	70.5882	29.4118	A:T	55.5556	44.4444	A:T	59.2593	40.7407	A:T	74.0741	25.9259	A:T	53.8462	46.1538	A:T	96.875	3.125																				KAZ/TAJ/AFG/RUS	2
AX-94478330	1A	62612563	T:C	80	20	T:C	51.8519	48.1481	C:T	51.8519	48.1481	T:C	64	36	T:C	69.2308	30.7692	C:T	81.25	18.75
AX-94717608	1A	241747964	T:G	60.8696	39.1304	G:T	50	50	T:G	58.3333	41.6667	G:T	59.0909	40.9091	G:T	57.6923	42.3077	G:T	69.5652	30.4348
AX-94441967	1A	301198097	C:G	70.5882	29.4118	C:G	51.8519	48.1481	G:C	59.2593	40.7407	G:C	70.3704	29.6296	G:C	53.8462	46.1538	C:G	51.6129	48.3871
AX-94464122	1A	301897781	A:C	67.3077	32.6923	C:A	70.3704	29.6296	C:A	74.0741	25.9259	C:A	92.3077	7.69231	C:A	53.8462	46.1538	C:A	100	0
AX-94704464	1A	308347954	G:A	73.0769	26.9231	G:A	51.8519	48.1481	A:G	59.2593	40.7407	A:G	70.3704	29.6296	A:G	53.8462	46.1538	G:A	54.8387	45.1613
AX-94907052	1A	320224010	C:G	90.3846	9.61538	C:G	56	44	G:C	52	48	G:C	51.8519	48.1481	C:G	65.3846	34.6154	C:G	73.3333	26.6667
AX-94404955	1A	402232673	G:C	77.551	22.449	C:G	62.963	37.037	C:G	66.6667	33.3333	C:G	66.6667	33.3333	G:C	53.8462	46.1538	G:C	71.875	28.125
AX-95072845	1A	434425753	A:C	68.6275	31.3725	C:A	76.9231	23.0769	C:A	84	16	C:A	92.5926	7.40741	C:A	56	44	C:A	100	0
AX-94432777	1A	462435178	G:A	88.2353	11.7647	A:G	57.6923	42.3077	A:G	56	44	A:G	60	40	G:A	70.8333	29.1667	A:G	50	50
AX-95110122	1A	474197569	G:A	80.7692	19.2308	G:A	51.8519	48.1481	G:A	51.8519	48.1481	A:G	51.8519	48.1481	G:A	69.2308	30.7692	A:G	61.2903	38.7097
AX-94938408	1A	482335881	C:T	86.5385	13.4615	C:T	62.963	37.037	C:T	62.963	37.037	T:C	51.8519	48.1481	C:T	65.3846	34.6154	T:C	65.625	34.375
AX-94757176	1A	487011994	C:T	89.3617	10.6383	T:C	52.6316	47.3684	T:C	50	50	T:C	57.1429	42.8571	C:T	73.913	26.087	T:C	88	12
AX-95083535	1A	505524367	G:A	71.1538	28.8462	G:A	70.3704	29.6296	G:A	62.963	37.037	A:G	51.8519	48.1481	G:A	84.6154	15.3846	A:G	74.1935	25.8065
AX-94445422	1A	505675814	C:T	61.5385	38.4615	T:C	62.963	37.037	T:C	66.6667	33.3333	T:C	77.7778	22.2222	C:T	61.5385	38.4615	T:C	87.5	12.5
AX-94398706	1A	510366210	T:C	78.8462	21.1538	T:C	85.1852	14.8148	T:C	77.7778	22.2222	C:T	55.5556	44.4444	T:C	88.4615	11.5385	C:T	81.25	18.75
AX-94826839	1A	513624091	A:G	63.4615	36.5385	A:G	51.8519	48.1481	G:A	55.5556	44.4444	G:A	74.0741	25.9259	G:A	60	40	A:G	70.9677	29.0323
AX-94769932	1A	520338516	C:T	76.4706	23.5294	C:T	81.4815	18.5185	C:T	81.4815	18.5185	T:C	51.8519	48.1481	C:T	73.0769	26.9231	T:C	90.625	9.375
AX-95227165	1A	527178220	T:C	63.4615	36.5385	T:C	62.963	37.037	C:T	55.5556	44.4444	C:T	51.8519	48.1481	C:T	65.3846	34.6154	C:T	90.625	9.375
AX-95634075	1A	527953686	G:A	63.4615	36.5385	G:A	62.963	37.037	A:G	52	48	A:G	51.8519	48.1481	A:G	64	36	A:G	90.3226	9.67742
AX-94515468	1A	534201522	G:C	63.4615	36.5385	C:G	51.8519	48.1481	G:C	51.8519	48.1481	G:C	53.8462	46.1538	C:G	64	36	C:G	61.2903	38.7097
AX-95166641	1A	534242409	C:T	66.6667	33.3333	T:C	59.2593	40.7407	T:C	55.5556	44.4444	T:C	50	50	T:C	60	40	T:C	56.6667	43.3333
AX-94425953	1A	535315011	A:C	72.549	27.451	A:C	51.8519	48.1481	A:C	51.8519	48.1481	C:A	61.5385	38.4615	C:A	65.3846	34.6154	A:C	66.6667	33.3333
AX-95657284	1A	535434563	T:C	71.1538	28.8462	T:C	51.8519	48.1481	T:C	51.8519	48.1481	C:T	62.963	37.037	C:T	65.3846	34.6154	T:C	66.6667	33.3333
AX-95162673	1A	545528522	T:C	65.3846	34.6154	T:C	66.6667	33.3333	T:C	70.3704	29.6296	C:T	51.8519	48.1481	T:C	68	32	C:T	87.0968	12.9032
AX-95255804	1A	572350878	C:G	63.4615	36.5385	C:G	74.0741	25.9259	C:G	70.3704	29.6296	G:C	69.2308	30.7692	C:G	64	36	G:C	84.375	15.625
AX-94605845	1A	581828962	C:A	50.9804	49.0196	A:C	62.963	37.037	A:C	72	28	A:C	66.6667	33.3333	A:C	68	32	A:C	62.069	37.931
AX-94837068	1A	582749079	T:C	70.5882	29.4118	T:C	70.3704	29.6296	T:C	68	32	C:T	55.5556	44.4444	T:C	64	36	T:C	62.069	37.931
AX-94664571	1A	584682933	C:T	62.7451	37.2549	C:T	51.8519	48.1481	T:C	51.8519	48.1481	C:T	62.963	37.037	C:T	61.5385	38.4615	T:C	93.75	6.25
AX-95094660	1B	1252520	A:G	50	50	A:G	51.8519	48.1481	G:A	51.8519	48.1481	A:G	62.963	37.037	A:G	87.5	12.5	A:G	55.1724	44.8276
AX-94564319	1B	1430880	A:G	50	50	G:A	62.963	37.037	G:A	55.5556	44.4444	G:A	62.963	37.037	G:A	92	8	G:A	70.9677	29.0323
AX-94498055	1B	2626371	G:A	50.9804	49.0196	A:G	77.7778	22.2222	A:G	72	28	A:G	70.8333	29.1667	A:G	61.5385	38.4615	A:G	63.6364	36.3636
AX-94736092	1B	18419600	C:T	56.8627	43.1373	T:C	50	50	T:C	51.8519	48.1481	C:T	57.6923	42.3077	C:T	64	36	T:C	77.4194	22.5806
AX-94961642	1B	22024672	G:A	51.9231	48.0769	A:G	55.5556	44.4444	A:G	62.963	37.037	G:A	55.5556	44.4444	G:A	61.5385	38.4615	A:G	81.25	18.75
AX-95002138	1B	24491683	T:C	52.9412	47.0588	C:T	62.963	37.037	C:T	70.3704	29.6296	C:T	53.8462	46.1538	T:C	61.5385	38.4615	C:T	96.875	3.125
AX-95005147	1B	47161009	T:C	80	20	T:C	64	36	T:C	58.3333	41.6667	C:T	60	40	T:C	50	50	C:T	75.8621	24.1379
AX-94820134	1B	50777943	C:T	64.7059	35.2941	T:C	61.5385	38.4615	T:C	73.0769	26.9231	T:C	76.9231	23.0769	T:C	58.3333	41.6667	T:C	96.875	3.125
AX-94413562	1B	52902043	C:T	63.4615	36.5385	T:C	59.2593	40.7407	T:C	73.0769	26.9231	T:C	77.7778	22.2222	T:C	65.3846	34.6154	T:C	96.7742	3.22581
AX-94535608	1B	172005285	C:T	64.7059	35.2941	T:C	66.6667	33.3333	T:C	66.6667	33.3333	C:T	51.8519	48.1481	C:T	53.8462	46.1538	T:C	93.75	6.25
AX-94970276	1B	333633430	A:G	61.5385	38.4615	G:A	59.2593	40.7407	G:A	55.5556	44.4444	A:G	59.2593	40.7407	A:G	80.7692	19.2308	G:A	61.2903	38.7097
AX-94778455	1B	336076482	T:C	60	40	C:T	51.8519	48.1481	T:C	55.5556	44.4444	C:T	66.6667	33.3333	T:C	80.7692	19.2308	T:C	53.125	46.875
AX-95194682	1B	410435735	C:A	61.5385	38.4615	A:C	51.8519	48.1481	C:A	55.5556	44.4444	A:C	69.2308	30.7692	C:A	76.9231	23.0769	C:A	53.125	46.875
AX-95109512	1B	445180665	A:C	65.3846	34.6154	A:C	51.8519	48.1481	A:C	55.5556	44.4444	C:A	62.963	37.037	A:C	80	20	C:A	59.375	40.625
AX-94494615	1B	448141315	G:A	65.3846	34.6154	A:G	60	40	A:G	53.8462	46.1538	A:G	65.3846	34.6154	G:A	79.1667	20.8333	A:G	59.375	40.625
AX-94871220	1B	455211664	T:G	61.5385	38.4615	G:T	51.8519	48.1481	T:G	55.5556	44.4444	G:T	66.6667	33.3333	T:G	80.7692	19.2308	T:G	54.8387	45.1613
AX-95158221	1B	455984674	C:T	61.5385	38.4615	T:C	51.8519	48.1481	C:T	55.5556	44.4444	T:C	66.6667	33.3333	C:T	80.7692	19.2308	C:T	53.125	46.875
AX-94544446	1B	456253751	G:T	61.5385	38.4615	T:G	51.8519	48.1481	G:T	55.5556	44.4444	T:G	74.0741	25.9259	G:T	84	16	T:G	53.125	46.875
AX-94820627	1B	457460566	C:T	56.8627	43.1373	T:C	57.6923	42.3077	C:T	55.5556	44.4444	T:C	66.6667	33.3333	C:T	76.9231	23.0769	C:T	53.125	46.875
AX-94442698	1B	457863915	C:T	63.4615	36.5385	C:T	76.9231	23.0769	C:T	88.4615	11.5385	T:C	53.8462	46.1538	C:T	96.1538	3.84615	T:C	62.5	37.5
AX-95140632	1B	470000710	C:T	55.7692	44.2308	T:C	55.5556	44.4444	C:T	55.5556	44.4444	T:C	74.0741	25.9259	C:T	80	20	T:C	71.875	28.125
AX-94487937	1B	480841645	C:T	60.7843	39.2157	C:T	60	40	C:T	69.2308	30.7692	T:C	55.5556	44.4444	C:T	96.1538	3.84615	T:C	83.871	16.129
AX-95136941	1B	488658884	C:T	53.8462	46.1538	T:C	55.5556	44.4444	T:C	55.5556	44.4444	T:C	53.8462	46.1538	C:T	64	36	T:C	87.5	12.5
AX-94483811	1B	489133971	G:T	53.8462	46.1538	G:T	55.5556	44.4444	G:T	62.963	37.037	T:G	51.8519	48.1481	G:T	68	32	T:G	62.5	37.5
AX-94633266	1B	489249553	T:G	53.8462	46.1538	G:T	51.8519	48.1481	T:G	55.5556	44.4444	G:T	51.8519	48.1481	T:G	64	36	G:T	62.5	37.5
AX-94568125	1B	492787475	C:T	62.7451	37.2549	C:T	65.3846	34.6154	C:T	51.8519	48.1481	T:C	57.6923	42.3077	C:T	52	48	T:C	64.5161	35.4839
AX-94476532	1B	503665390	T:C	67.3077	32.6923	T:C	51.8519	48.1481	C:T	51.8519	48.1481	C:T	62.963	37.037	T:C	68	32	C:T	58.0645	41.9355
AX-94678835	1B	505068817	C:T	61.5385	38.4615	C:T	70.3704	29.6296	C:T	55.5556	44.4444	T:C	55.5556	44.4444	C:T	56	44	T:C	77.4194	22.5806
AX-95115833	1B	512158969	C:G	63.4615	36.5385	G:C	51.8519	48.1481	C:G	62.963	37.037	C:G	59.2593	40.7407	C:G	96.1538	3.84615	G:C	56.25	43.75
AX-94545549	1B	520087932	A:G	53.8462	46.1538	A:G	51.8519	48.1481	A:G	55.5556	44.4444	G:A	62.963	37.037	A:G	60	40	G:A	75	25
AX-94483422	1B	522012901	C:T	53.8462	46.1538	T:C	51.8519	48.1481	C:T	53.8462	46.1538	T:C	61.5385	38.4615	C:T	72	28	T:C	90.625	9.375
AX-94507852	1B	543085932	C:T	72.549	27.451	C:T	62.963	37.037	C:T	51.8519	48.1481	T:C	62.963	37.037	C:T	84	16	T:C	81.25	18.75
AX-94526541	1B	549710285	G:T	72	28	T:G	51.8519	48.1481	T:G	51.8519	48.1481	G:T	52	48	G:T	84.6154	15.3846	T:G	51.6129	48.3871
AX-95122579	1B	551864147	G:C	68	32	G:C	51.8519	48.1481	G:C	61.5385	38.4615	C:G	56	44	G:C	84.6154	15.3846	C:G	62.069	37.931
AX-94875635	1B	564908581	T:C	59.6154	40.3846	C:T	59.2593	40.7407	T:C	53.8462	46.1538	C:T	66.6667	33.3333	C:T	52	48	C:T	96.6667	3.33333
AX-94553499	1B	573875607	T:C	59.6154	40.3846	C:T	59.2593	40.7407	C:T	51.8519	48.1481	C:T	61.5385	38.4615	C:T	52	48	C:T	96.6667	3.33333
AX-94492031	1B	577178506	T:C	65.3846	34.6154	C:T	59.2593	40.7407	T:C	50	50	C:T	59.2593	40.7407	C:T	52	48	C:T	96.4286	3.57143
AX-95170113	1B	577186696	G:A	61.5385	38.4615	A:G	59.2593	40.7407	A:G	51.8519	48.1481	A:G	59.2593	40.7407	A:G	52	48	A:G	96.4286	3.57143
AX-94794804	1B	581412894	T:C	67.3469	32.6531	C:T	52.1739	47.8261	C:T	60.8696	39.1304	C:T	57.1429	42.8571	T:C	79.1667	20.8333	C:T	93.75	6.25
AX-94620168	1B	582905701	C:T	65.3846	34.6154	C:T	62.963	37.037	C:T	59.2593	40.7407	T:C	59.2593	40.7407	C:T	64	36	T:C	84.375	15.625
AX-94933502	1B	613236060	C:T	66.6667	33.3333	C:T	59.2593	40.7407	T:C	51.8519	48.1481	T:C	66.6667	33.3333	C:T	84	16	T:C	87.5	12.5
AX-94873552	1B	613423080	C:T	90.3846	9.61538	C:T	85.1852	14.8148	C:T	66.6667	33.3333	T:C	51.8519	48.1481	C:T	100	0	C:T	65.625	34.375
AX-94464561	1B	621636633	A:C	55.7692	44.2308	A:C	62.963	37.037	A:C	55.5556	44.4444	C:A	51.8519	48.1481	A:C	60	40	C:A	77.4194	22.5806
AX-94647261	1B	631817914	C:T	51.9231	48.0769	T:C	59.2593	40.7407	T:C	70.3704	29.6296	T:C	55.5556	44.4444	T:C	84	16	T:C	50	50
AX-94425292	1B	641632546	T:A	53.8462	46.1538	T:A	62.963	37.037	T:A	59.2593	40.7407	A:T	66.6667	33.3333	T:A	60	40	A:T	74.1935	25.8065
AX-94632981	1B	660454525	T:C	78.4314	21.5686	T:C	55.5556	44.4444	C:T	59.2593	40.7407	T:C	53.8462	46.1538	T:C	69.2308	30.7692	C:T	68.75	31.25
AX-94604435	1B	664787778	A:G	86	14	A:G	66.6667	33.3333	A:G	55.5556	44.4444	G:A	52	48	A:G	60	40	G:A	81.25	18.75
AX-95257543	1B	665402176	T:C	76	24	C:T	59.2593	40.7407	C:T	62.963	37.037	T:C	51.8519	48.1481	C:T	68	32	T:C	62.5	37.5
AX-95128122	1B	668200621	C:A	55.7692	44.2308	A:C	66.6667	33.3333	A:C	62.963	37.037	A:C	66.6667	33.3333	A:C	57.6923	42.3077	A:C	60	40
AX-94522424	1B	670783705	C:G	84.3137	15.6863	G:C	51.8519	48.1481	G:C	57.6923	42.3077	C:G	61.9048	38.0952	C:G	80.7692	19.2308	G:C	100	0
AX-94956073	1B	673640917	A:G	84.6154	15.3846	G:A	55.5556	44.4444	G:A	66.6667	33.3333	G:A	59.2593	40.7407	A:G	73.0769	26.9231	G:A	96.7742	3.22581
AX-94413573	1B	674821547	G:A	80.3922	19.6078	A:G	54.1667	45.8333	G:A	63.6364	36.3636	A:G	52.381	47.619	A:G	58.3333	41.6667	G:A	55.1724	44.8276
AX-94944262	1B	682004269	G:A	62	38	A:G	88.8889	11.1111	A:G	74.0741	25.9259	A:G	74.0741	25.9259	A:G	73.0769	26.9231	A:G	87.5	12.5
AX-95685456	1B	688232233	G:A	61.5385	38.4615	A:G	59.2593	40.7407	A:G	55.5556	44.4444	G:A	59.2593	40.7407	A:G	61.5385	38.4615	A:G	77.4194	22.5806
AX-94423510	1D	216827	T:C	74.5098	25.4902	C:T	70.3704	29.6296	C:T	65.3846	34.6154	T:C	55.5556	44.4444	T:C	84	16	C:T	80	20
AX-94519856	1D	2671485	A:G	69.3878	30.6122	G:A	55.5556	44.4444	G:A	53.8462	46.1538	G:A	51.8519	48.1481	A:G	69.2308	30.7692	G:A	86.9565	13.0435
AX-94773494	1D	7906472	G:T	54	46	G:T	79.1667	20.8333	G:T	62.5	37.5	T:G	59.2593	40.7407	T:G	59.0909	40.9091	T:G	65.5172	34.4828
AX-94815880	1D	10432868	C:T	64.7059	35.2941	T:C	55.5556	44.4444	T:C	51.8519	48.1481	C:T	62.963	37.037	C:T	68	32	T:C	93.75	6.25
AX-94914889	1D	11623642	G:C	54.902	45.098	C:G	51.8519	48.1481	G:C	55.5556	44.4444	G:C	77.7778	22.2222	G:C	65.3846	34.6154	G:C	64.5161	35.4839
AX-94450439	1D	12315163	G:A	62.7451	37.2549	G:A	77.7778	22.2222	G:A	74.0741	25.9259	A:G	59.2593	40.7407	A:G	52	48	G:A	90.3226	9.67742
AX-94538909	1D	12535517	G:A	54.902	45.098	A:G	59.2593	40.7407	A:G	51.8519	48.1481	G:A	74.0741	25.9259	G:A	57.6923	42.3077	G:A	61.2903	38.7097
AX-94529517	1D	13506794	A:G	59.1837	40.8163	G:A	51.8519	48.1481	A:G	62.963	37.037	A:G	77.7778	22.2222	A:G	65.3846	34.6154	A:G	70.9677	29.0323
AX-94502639	1D	15322211	G:A	56	44	A:G	55.5556	44.4444	G:A	61.5385	38.4615	G:A	76.9231	23.0769	G:A	65.3846	34.6154	G:A	73.3333	26.6667
AX-94418622	1D	16408811	C:G	52	48	C:G	51.8519	48.1481	G:C	51.8519	48.1481	G:C	77.7778	22.2222	C:G	50	50	G:C	64.5161	35.4839
AX-95239994	1D	109980446	G:A	64	36	G:A	65.3846	34.6154	G:A	59.2593	40.7407	A:G	59.2593	40.7407	A:G	50	50	A:G	80.6452	19.3548
AX-94483483	1D	206101138	A:G	78.4314	21.5686	A:G	74.0741	25.9259	A:G	55.5556	44.4444	G:A	55.5556	44.4444	G:A	60	40	G:A	93.3333	6.66667
AX-94430584	1D	328446608	T:G	66	34	G:T	60	40	G:T	57.1429	42.8571	T:G	52	48	T:G	58.3333	41.6667	G:T	96.2963	3.7037
AX-95651984	1D	330550504	A:G	60.8696	39.1304	A:G	51.8519	48.1481	A:G	53.8462	46.1538	G:A	62.963	37.037	A:G	80	20	G:A	59.375	40.625
AX-94412546	1D	349443789	C:T	61.5385	38.4615	T:C	51.8519	48.1481	C:T	61.5385	38.4615	T:C	53.8462	46.1538	C:T	92.3077	7.69231	T:C	86.2069	13.7931
AX-94552962	1D	397081005	T:C	63.3333	36.6667	C:T	88.8889	11.1111	C:T	66.6667	33.3333	C:T	61.1111	38.8889	T:C	64.7059	35.2941	T:C	50	50
AX-94488247	1D	418045809	C:G	74	26	C:G	74.0741	25.9259	C:G	51.8519	48.1481	G:C	53.8462	46.1538	G:C	57.6923	42.3077	G:C	90.625	9.375
AX-94665385	1D	420928738	T:G	72.9167	27.0833	T:G	73.0769	26.9231	G:T	50	50	G:T	53.8462	46.1538	G:T	53.8462	46.1538	G:T	90.625	9.375
AX-94891002	1D	421037100	C:A	74.5098	25.4902	C:A	65.3846	34.6154	A:C	53.8462	46.1538	A:C	51.8519	48.1481	A:C	53.8462	46.1538	A:C	90.625	9.375
AX-95127704	1D	422056143	A:G	73.0769	26.9231	A:G	66.6667	33.3333	G:A	51.8519	48.1481	G:A	51.8519	48.1481	G:A	53.8462	46.1538	G:A	93.75	6.25
AX-95260861	1D	430565228	T:G	63.4615	36.5385	T:G	62.963	37.037	G:T	55.5556	44.4444	G:T	51.8519	48.1481	G:T	65.3846	34.6154	G:T	87.5	12.5
AX-94446929	1D	433252816	T:C	76.4706	23.5294	T:C	62.963	37.037	C:T	51.8519	48.1481	T:C	51.8519	48.1481	T:C	57.6923	42.3077	C:T	66.6667	33.3333
AX-94617050	1D	433274799	C:T	74.4681	25.5319	C:T	66.6667	33.3333	C:T	53.8462	46.1538	T:C	50	50	C:T	56	44	T:C	71.4286	28.5714
AX-94817502	1D	478343051	G:A	70.4545	29.5455	A:G	56	44	A:G	57.6923	42.3077	G:A	57.6923	42.3077	A:G	64	36	G:A	59.375	40.625
AX-95199577	1D	479052619	C:T	94.1176	5.88235	C:T	62.963	37.037	C:T	61.5385	38.4615	T:C	50	50	C:T	65.3846	34.6154	T:C	83.3333	16.6667
AX-94696684	1D	480346293	C:G	53.8462	46.1538	G:C	66.6667	33.3333	G:C	62.963	37.037	G:C	74.0741	25.9259	G:C	57.6923	42.3077	G:C	80	20
AX-94674125	1D	491039159	T:C	58	42	C:T	87.5	12.5	C:T	77.2727	22.7273	C:T	73.6842	26.3158	C:T	70.8333	29.1667	C:T	92.8571	7.14286
AX-94802588	2A	5637264	G:C	59.6154	40.3846	C:G	76.9231	23.0769	C:G	73.0769	26.9231	C:G	70.3704	29.6296	C:G	65.3846	34.6154	G:C	58.0645	41.9355
AX-94476555	2A	6183145	C:A	94.2308	5.76923	C:A	66.6667	33.3333	A:C	51.8519	48.1481	C:A	62.963	37.037	C:A	88	12	A:C	70.9677	29.0323
AX-94587617	2A	32338864	A:G	65.9574	34.0426	G:A	57.6923	42.3077	G:A	66.6667	33.3333	G:A	62.963	37.037	A:G	57.6923	42.3077	G:A	79.3103	20.6897
AX-95098442	2A	43299265	A:G	73.4694	26.5306	A:G	55.5556	44.4444	A:G	57.6923	42.3077	G:A	53.8462	46.1538	A:G	56	44	A:G	81.4815	18.5185
AX-94592263	2A	46108086	T:C	73.0769	26.9231	C:T	51.8519	48.1481	T:C	57.6923	42.3077	T:C	59.2593	40.7407	T:C	60	40	T:C	53.125	46.875
AX-94905029	2A	52586827	G:A	80	20	G:A	70.3704	29.6296	G:A	57.6923	42.3077	A:G	51.8519	48.1481	G:A	56	44	G:A	70.9677	29.0323
AX-95008267	2A	59323125	G:A	74.5098	25.4902	A:G	51.8519	48.1481	A:G	51.8519	48.1481	G:A	57.6923	42.3077	G:A	53.8462	46.1538	G:A	73.3333	26.6667
AX-94472219	2A	60078027	C:G	74.5098	25.4902	G:C	55.5556	44.4444	C:G	51.8519	48.1481	C:G	62.963	37.037	C:G	65.3846	34.6154	G:C	81.25	18.75
AX-94400296	2A	65184087	C:G	76	24	G:C	62.963	37.037	G:C	59.2593	40.7407	G:C	62.963	37.037	C:G	64	36	G:C	86.6667	13.3333
AX-95096480	2A	72694848	C:T	63.4615	36.5385	T:C	51.8519	48.1481	T:C	59.2593	40.7407	C:T	51.8519	48.1481	T:C	53.8462	46.1538	T:C	83.871	16.129
AX-94553666	2A	77528141	C:A	67.3469	32.6531	C:A	62.963	37.037	A:C	51.8519	48.1481	C:A	55.5556	44.4444	A:C	65.3846	34.6154	C:A	73.3333	26.6667
AX-94881950	2A	78650006	G:T	88	12	T:G	51.8519	48.1481	G:T	55.5556	44.4444	G:T	74.0741	25.9259	G:T	84.6154	15.3846	T:G	65.625	34.375
AX-94880269	2A	101994194	A:G	92.3077	7.69231	G:A	51.8519	48.1481	G:A	59.2593	40.7407	A:G	74.0741	25.9259	A:G	88.4615	11.5385	G:A	78.125	21.875
AX-95164703	2A	102326218	A:T	92.3077	7.69231	T:A	53.8462	46.1538	T:A	57.6923	42.3077	A:T	74.0741	25.9259	A:T	84.6154	15.3846	T:A	78.125	21.875
AX-94402160	2A	191973597	G:T	84.6154	15.3846	T:G	59.2593	40.7407	T:G	70.3704	29.6296	T:G	59.2593	40.7407	G:T	65.3846	34.6154	T:G	87.5	12.5
AX-94781925	2A	203460721	C:T	94.2308	5.76923	C:T	66.6667	33.3333	T:C	51.8519	48.1481	C:T	62.963	37.037	C:T	88	12	T:C	75	25
AX-94456542	2A	214068135	G:C	66.6667	33.3333	G:C	57.6923	42.3077	G:C	60	40	C:G	54.1667	45.8333	C:G	71.4286	28.5714	G:C	89.2857	10.7143
AX-94431053	2A	222595198	T:C	94	6	T:C	66.6667	33.3333	C:T	51.8519	48.1481	T:C	61.5385	38.4615	T:C	88	12	C:T	80	20
AX-94522700	2A	332044198	T:G	94.1176	5.88235	T:G	69.2308	30.7692	G:T	50	50	T:G	62.963	37.037	T:G	95.6522	4.34783	G:T	73.3333	26.6667
AX-94487433	2A	403183698	T:G	94.2308	5.76923	T:G	69.2308	30.7692	G:T	50	50	T:G	65.3846	34.6154	T:G	88	12	G:T	68.75	31.25
AX-94432481	2A	455491688	C:T	80.7692	19.2308	C:T	66.6667	33.3333	T:C	55.5556	44.4444	C:T	55.5556	44.4444	C:T	61.5385	38.4615	T:C	87.5	12.5
AX-94675505	2A	461978922	C:T	82	18	C:T	65.3846	34.6154	T:C	55.5556	44.4444	C:T	56	44	C:T	64	36	T:C	87.5	12.5
AX-94391725	2A	503002971	T:G	59.6154	40.3846	T:G	51.8519	48.1481	G:T	70.3704	29.6296	G:T	51.8519	48.1481	G:T	53.8462	46.1538	G:T	75	25
AX-94521857	2A	507691387	A:C	58.8235	41.1765	C:A	61.5385	38.4615	C:A	74.0741	25.9259	A:C	55.5556	44.4444	C:A	57.6923	42.3077	A:C	65.625	34.375
AX-95108722	2A	585206888	T:G	76.4706	23.5294	G:T	51.8519	48.1481	G:T	70.3704	29.6296	T:G	53.8462	46.1538	G:T	53.8462	46.1538	G:T	84.375	15.625
AX-94595993	2A	597499332	A:C	74.5098	25.4902	C:A	59.2593	40.7407	C:A	66.6667	33.3333	C:A	59.2593	40.7407	A:C	50	50	C:A	84.375	15.625
AX-94457604	2A	649700131	A:T	82.6923	17.3077	A:T	51.8519	48.1481	T:A	51.8519	48.1481	A:T	59.2593	40.7407	A:T	50	50	A:T	73.3333	26.6667
AX-95094317	2A	674418771	T:G	90.1961	9.80392	T:G	59.2593	40.7407	G:T	55.5556	44.4444	T:G	62.963	37.037	T:G	56	44	G:T	62.5	37.5
AX-94786451	2A	690740165	C:T	66.6667	33.3333	T:C	77.7778	22.2222	T:C	70.3704	29.6296	T:C	65.3846	34.6154	C:T	57.6923	42.3077	T:C	81.25	18.75
AX-94701109	2A	691845836	G:C	72.549	27.451	C:G	62.963	37.037	C:G	59.2593	40.7407	G:C	51.8519	48.1481	G:C	65.3846	34.6154	C:G	68.9655	31.0345
AX-94415873	2A	692062705	C:G	68.6275	31.3725	G:C	70.3704	29.6296	G:C	70.3704	29.6296	G:C	62.963	37.037	C:G	57.6923	42.3077	G:C	80.6452	19.3548
AX-94496990	2A	692755016	T:C	76.9231	23.0769	C:T	62.963	37.037	C:T	55.5556	44.4444	T:C	55.5556	44.4444	T:C	65.3846	34.6154	C:T	59.375	40.625
AX-94471569	2A	693285952	G:C	82	18	C:G	52.1739	47.8261	G:C	54.5455	45.4545	G:C	63.6364	36.3636	G:C	64	36	C:G	55.1724	44.8276
AX-94396186	2A	707040187	C:T	73.0769	26.9231	C:T	57.6923	42.3077	C:T	59.2593	40.7407	T:C	51.8519	48.1481	C:T	72	28	T:C	53.125	46.875
AX-95173053	2A	710357917	G:A	75	25	G:A	59.2593	40.7407	A:G	51.8519	48.1481	A:G	53.8462	46.1538	G:A	68	32	A:G	84.375	15.625
AX-94632442	2A	741827467	G:A	73.0769	26.9231	A:G	51.8519	48.1481	A:G	51.8519	48.1481	A:G	61.5385	38.4615	G:A	88.4615	11.5385	A:G	96.875	3.125
AX-95179457	2A	752102994	C:T	73.8095	26.1905	C:T	58.3333	41.6667	T:C	56.5217	43.4783	C:T	66.6667	33.3333	C:T	72	28	C:T	59.2593	40.7407
AX-94536174	2A	754361108	G:C	51.9231	48.0769	C:G	70.3704	29.6296	C:G	74.0741	25.9259	C:G	65.3846	34.6154	C:G	52.1739	47.8261	C:G	68.9655	31.0345
AX-94947518	2A	755793703	A:G	55.7692	44.2308	A:G	51.8519	48.1481	G:A	59.2593	40.7407	G:A	51.8519	48.1481	A:G	76.9231	23.0769	G:A	73.3333	26.6667
AX-94483464	2A	755927631	G:C	55.7692	44.2308	G:C	51.8519	48.1481	C:G	51.8519	48.1481	G:C	66.6667	33.3333	G:C	88.4615	11.5385	C:G	68.9655	31.0345
AX-94667745	2A	757946577	T:C	66	34	C:T	70.3704	29.6296	C:T	55.5556	44.4444	C:T	51.8519	48.1481	T:C	56	44	C:T	75.8621	24.1379
AX-95080933	2A	759465359	G:C	51.9231	48.0769	C:G	51.8519	48.1481	G:C	62.963	37.037	G:C	66.6667	33.3333	G:C	56	44	C:G	65.625	34.375
AX-95114107	2A	764056112	C:T	70.2128	29.7872	T:C	50	50	T:C	50	50	T:C	50	50	T:C	68.1818	31.8182	T:C	92.5926	7.40741
AX-95135556	2A	764821166	C:T	72.549	27.451	C:T	66.6667	33.3333	C:T	62.963	37.037	T:C	55	45	T:C	65.2174	34.7826	T:C	89.2857	10.7143
AX-94404280	2A	767938508	T:C	54.902	45.098	C:T	51.8519	48.1481	T:C	59.2593	40.7407	T:C	66.6667	33.3333	C:T	76	24	T:C	87.5	12.5
AX-95182806	2A	772440370	C:A	94.2308	5.76923	C:A	66.6667	33.3333	A:C	51.8519	48.1481	C:A	62.963	37.037	C:A	88	12	A:C	68.75	31.25
AX-94505732	2B	4720576	C:T	65.3846	34.6154	T:C	66.6667	33.3333	T:C	62.963	37.037	T:C	74.0741	25.9259	T:C	68	32	T:C	96.6667	3.33333
AX-94493021	2B	6253769	G:A	88.4615	11.5385	G:A	60	40	G:A	69.2308	30.7692	A:G	50	50	G:A	73.0769	26.9231	A:G	85.7143	14.2857
AX-95153510	2B	6405959	G:A	70.2128	29.7872	G:A	51.8519	48.1481	G:A	56	44	A:G	58.3333	41.6667	G:A	58.3333	41.6667	A:G	83.871	16.129
AX-94691415	2B	7430111	A:G	63.4615	36.5385	A:G	51.8519	48.1481	A:G	55.5556	44.4444	G:A	61.5385	38.4615	A:G	61.5385	38.4615	G:A	86.2069	13.7931
AX-94435390	2B	7645628	A:G	62.7451	37.2549	A:G	51.8519	48.1481	A:G	55.5556	44.4444	G:A	61.5385	38.4615	A:G	61.5385	38.4615	G:A	84.375	15.625
AX-95089630	2B	8342884	G:A	66.6667	33.3333	A:G	50	50	G:A	54.1667	45.8333	A:G	50	50	G:A	54.5455	45.4545	A:G	76.6667	23.3333
AX-94529633	2B	20373128	T:C	68.6275	31.3725	C:T	51.8519	48.1481	T:C	51.8519	48.1481	T:C	57.6923	42.3077	T:C	76	24	C:T	87.5	12.5
AX-95630054	2B	25236554	A:G	50.9804	49.0196	A:G	55.5556	44.4444	A:G	59.2593	40.7407	G:A	55.5556	44.4444	A:G	61.5385	38.4615	G:A	67.7419	32.2581
AX-94805858	2B	25250290	A:G	52	48	G:A	55.5556	44.4444	G:A	59.2593	40.7407	A:G	50	50	G:A	57.6923	42.3077	A:G	76	24
AX-94849048	2B	33944348	C:G	76	24	C:G	66.6667	33.3333	C:G	54.1667	45.8333	G:C	85.1852	14.8148	G:C	65.3846	34.6154	G:C	76	24
AX-94402003	2B	41144256	G:A	71.1538	28.8462	A:G	51.8519	48.1481	A:G	62.963	37.037	A:G	77.7778	22.2222	A:G	57.6923	42.3077	A:G	87.5	12.5
AX-95231966	2B	41153600	A:G	70.5882	29.4118	A:G	50	50	G:A	62.963	37.037	G:A	76	24	G:A	57.6923	42.3077	G:A	83.871	16.129
AX-94604134	2B	42954004	C:A	76.9231	23.0769	C:A	55.5556	44.4444	A:C	51.8519	48.1481	A:C	53.8462	46.1538	C:A	73.0769	26.9231	A:C	64.5161	35.4839
AX-94432295	2B	44405587	G:C	76.9231	23.0769	C:G	51.8519	48.1481	C:G	59.2593	40.7407	C:G	51.8519	48.1481	G:C	73.0769	26.9231	C:G	67.7419	32.2581
AX-94527740	2B	51930329	A:G	55.7692	44.2308	A:G	59.2593	40.7407	A:G	51.8519	48.1481	G:A	77.7778	22.2222	G:A	52	48	G:A	74.1935	25.8065
AX-94525631	2B	58324913	G:T	50	50	T:G	59.2593	40.7407	T:G	61.5385	38.4615	T:G	66.6667	33.3333	T:G	53.8462	46.1538	T:G	53.125	46.875
AX-94860010	2B	72610516	A:G	84.3137	15.6863	A:G	66.6667	33.3333	A:G	59.2593	40.7407	G:A	59.2593	40.7407	A:G	88.4615	11.5385	G:A	93.75	6.25
AX-94655347	2B	76817708	G:A	53.8462	46.1538	A:G	53.8462	46.1538	G:A	57.6923	42.3077	G:A	59.2593	40.7407	A:G	65.3846	34.6154	G:A	93.75	6.25
AX-94693471	2B	77902365	G:T	52	48	T:G	62.5	37.5	T:G	52.1739	47.8261	G:T	69.5652	30.4348	T:G	68	32	G:T	96.7742	3.22581
AX-94639471	2B	78827638	G:A	53.8462	46.1538	A:G	55.5556	44.4444	G:A	59.2593	40.7407	G:A	74.0741	25.9259	A:G	65.3846	34.6154	G:A	93.75	6.25
AX-95652726	2B	92996867	A:G	53.8462	46.1538	G:A	59.2593	40.7407	G:A	55.5556	44.4444	G:A	59.2593	40.7407	G:A	65.3846	34.6154	G:A	80.6452	19.3548
AX-94422665	2B	97188867	C:T	55.7692	44.2308	T:C	51.8519	48.1481	C:T	51.8519	48.1481	T:C	51.8519	48.1481	T:C	65.3846	34.6154	T:C	78.125	21.875
AX-94448868	2B	98295531	T:A	73.0769	26.9231	T:A	59.2593	40.7407	T:A	55.5556	44.4444	A:T	59.2593	40.7407	A:T	57.6923	42.3077	T:A	63.3333	36.6667
AX-94702181	2B	105412632	A:G	51.6129	48.3871	G:A	72.2222	27.7778	G:A	60	40	G:A	75	25	G:A	65.2174	34.7826	G:A	90.625	9.375
AX-94657721	2B	105688927	T:G	74	26	T:G	51.8519	48.1481	T:G	56	44	G:T	52	48	G:T	56	44	G:T	68.9655	31.0345
AX-94508946	2B	126948182	C:T	76.9231	23.0769	T:C	51.8519	48.1481	C:T	51.8519	48.1481	C:T	66.6667	33.3333	C:T	92.3077	7.69231	C:T	67.7419	32.2581
AX-94820492	2B	128940460	C:T	72	28	C:T	55.5556	44.4444	C:T	62.963	37.037	T:C	64	36	C:T	92.3077	7.69231	T:C	96.875	3.125
AX-94870989	2B	133689944	T:C	80.7692	19.2308	C:T	51.8519	48.1481	T:C	53.8462	46.1538	T:C	50	50	T:C	96.1538	3.84615	T:C	66.6667	33.3333
AX-95201190	2B	134090229	C:G	72.549	27.451	G:C	59.2593	40.7407	G:C	51.8519	48.1481	G:C	55.5556	44.4444	C:G	96	4	C:G	61.2903	38.7097
AX-95240708	2B	134996689	A:G	82.6923	17.3077	G:A	53.8462	46.1538	A:G	53.8462	46.1538	A:G	66.6667	33.3333	A:G	96.1538	3.84615	A:G	70	30
AX-94759165	2B	137214599	T:A	63.4615	36.5385	A:T	55.5556	44.4444	T:A	59.2593	40.7407	T:A	51.8519	48.1481	T:A	96.1538	3.84615	A:T	56.25	43.75
AX-94506263	2B	138536866	G:T	70.5882	29.4118	T:G	51.8519	48.1481	G:T	59.2593	40.7407	G:T	55.5556	44.4444	G:T	96.1538	3.84615	T:G	54.8387	45.1613
AX-95244715	2B	140751546	A:G	74	26	G:A	66.6667	33.3333	G:A	51.8519	48.1481	A:G	52	48	A:G	69.2308	30.7692	G:A	53.125	46.875
AX-94515318	2B	148589549	T:C	65.3846	34.6154	T:C	51.8519	48.1481	C:T	51.8519	48.1481	C:T	51.8519	48.1481	C:T	69.2308	30.7692	T:C	64.5161	35.4839
AX-94527643	2B	150597189	G:A	65.3846	34.6154	G:A	51.8519	48.1481	A:G	51.8519	48.1481	A:G	53.8462	46.1538	A:G	69.2308	30.7692	G:A	67.7419	32.2581
AX-94697510	2B	154194720	C:G	69.3878	30.6122	C:G	50	50	G:C	56	44	C:G	51.8519	48.1481	G:C	56.5217	43.4783	C:G	65.625	34.375
AX-95247247	2B	154985287	T:G	56.8627	43.1373	G:T	62.963	37.037	G:T	59.2593	40.7407	G:T	61.5385	38.4615	G:T	56	44	G:T	84.375	15.625
AX-94611194	2B	157694173	C:G	58.3333	41.6667	G:C	56.5217	43.4783	C:G	54.5455	45.4545	C:G	60.8696	39.1304	C:G	66.6667	33.3333	G:C	71.875	28.125
AX-94755547	2B	164424813	C:T	50.9804	49.0196	T:C	55.5556	44.4444	T:C	55.5556	44.4444	T:C	62.963	37.037	T:C	65.3846	34.6154	T:C	62.5	37.5
AX-94685526	2B	167798309	T:C	50	50	T:C	59.2593	40.7407	C:T	51.8519	48.1481	T:C	70.3704	29.6296	T:C	53.8462	46.1538	T:C	81.25	18.75
AX-94797912	2B	174931415	A:G	50	50	G:A	59.2593	40.7407	G:A	51.8519	48.1481	A:G	51.8519	48.1481	G:A	61.5385	38.4615	G:A	84.375	15.625
AX-95630079	2B	180543407	A:C	62.7451	37.2549	C:A	69.2308	30.7692	C:A	62.963	37.037	C:A	62.963	37.037	C:A	61.5385	38.4615	C:A	59.375	40.625
AX-94686435	2B	180560024	C:T	73.0769	26.9231	C:T	51.8519	48.1481	T:C	51.8519	48.1481	C:T	66.6667	33.3333	C:T	53.8462	46.1538	C:T	78.125	21.875
AX-95223107	2B	180822615	T:G	59.6154	40.3846	G:T	59.2593	40.7407	G:T	62.963	37.037	T:G	62.963	37.037	T:G	53.8462	46.1538	G:T	87.0968	12.9032
AX-94551121	2B	180886638	T:G	73.0769	26.9231	T:G	59.2593	40.7407	G:T	51.8519	48.1481	T:G	88.8889	11.1111	T:G	53.8462	46.1538	T:G	78.125	21.875
AX-94671810	2B	206760086	A:C	63.8298	36.1702	C:A	60	40	C:A	68	32	C:A	57.6923	42.3077	A:C	64	36	A:C	77.4194	22.5806
AX-94477389	2B	210842751	T:C	63.2653	36.7347	C:T	70.8333	29.1667	C:T	76	24	C:T	66.6667	33.3333	C:T	56	44	C:T	96.875	3.125
AX-94484728	2B	214004546	G:A	55.7692	44.2308	A:G	62.963	37.037	A:G	69.2308	30.7692	A:G	73.0769	26.9231	A:G	76.9231	23.0769	A:G	96.7742	3.22581
AX-94568269	2B	216463239	G:A	53.8462	46.1538	A:G	84.6154	15.3846	A:G	76.9231	23.0769	A:G	74.0741	25.9259	A:G	61.5385	38.4615	A:G	93.75	6.25
AX-95192394	2B	223730264	G:A	64.7059	35.2941	A:G	62.963	37.037	A:G	59.2593	40.7407	G:A	55.5556	44.4444	G:A	64	36	G:A	70.9677	29.0323
AX-94545989	2B	227081017	A:G	50	50	G:A	85.1852	14.8148	G:A	81.4815	18.5185	G:A	85.1852	14.8148	G:A	80.7692	19.2308	G:A	96.875	3.125
AX-94773579	2B	236805726	T:C	63.4615	36.5385	C:T	55.5556	44.4444	C:T	59.2593	40.7407	C:T	62.963	37.037	C:T	76.9231	23.0769	T:C	70.9677	29.0323
AX-95209232	2B	236881756	G:A	64.7059	35.2941	G:A	51.8519	48.1481	A:G	51.8519	48.1481	A:G	59.2593	40.7407	A:G	61.5385	38.4615	G:A	71.875	28.125
AX-95652766	2B	244937464	A:C	69.2308	30.7692	C:A	55.5556	44.4444	A:C	59.2593	40.7407	A:C	55.5556	44.4444	A:C	50	50	C:A	71.875	28.125
AX-94526347	2B	245130139	C:T	64.7059	35.2941	T:C	55.5556	44.4444	C:T	51.8519	48.1481	T:C	51.8519	48.1481	T:C	53.8462	46.1538	T:C	75	25
AX-94488580	2B	245888693	A:G	55.7692	44.2308	G:A	66.6667	33.3333	G:A	55.5556	44.4444	G:A	66.6667	33.3333	G:A	53.8462	46.1538	G:A	75	25
AX-94539565	2B	298331391	C:T	77.2727	22.7273	C:T	68	32	C:T	77.2727	22.7273	T:C	50	50	C:T	88	12	T:C	68.75	31.25
AX-95009146	2B	315664134	C:G	61.2245	38.7755	C:G	51.8519	48.1481	G:C	57.6923	42.3077	C:G	55.5556	44.4444	C:G	68	32	C:G	86.6667	13.3333
AX-94630138	2B	316109048	A:C	66.6667	33.3333	C:A	54.5455	45.4545	A:C	50	50	C:A	60.8696	39.1304	A:C	91.6667	8.33333	C:A	100	0
AX-94907026	2B	368961236	G:A	94.2308	5.76923	G:A	66.6667	33.3333	A:G	51.8519	48.1481	G:A	62.963	37.037	G:A	88	12	A:G	70	30
AX-94507617	2B	546614090	C:A	63.4615	36.5385	A:C	59.2593	40.7407	A:C	55.5556	44.4444	C:A	51.8519	48.1481	C:A	92.3077	7.69231	A:C	56.25	43.75
AX-94538855	2B	554457801	G:A	60	40	G:A	70.3704	29.6296	G:A	61.5385	38.4615	A:G	50	50	G:A	88.4615	11.5385	A:G	67.7419	32.2581
AX-94818431	2B	580020421	T:G	72	28	G:T	50	50	G:T	53.8462	46.1538	G:T	55.5556	44.4444	T:G	92.3077	7.69231	G:T	74.1935	25.8065
AX-95250072	2B	588729771	T:C	50	50	C:T	65.3846	34.6154	C:T	64	36	T:C	50	50	T:C	57.6923	42.3077	C:T	80	20
AX-94441299	2B	592037559	C:T	63.2653	36.7347	C:T	56	44	T:C	50	50	C:T	68	32	C:T	57.6923	42.3077	C:T	83.3333	16.6667
AX-94665765	2B	593658566	T:C	57.6923	42.3077	C:T	51.8519	48.1481	C:T	59.2593	40.7407	T:C	62.963	37.037	T:C	57.6923	42.3077	C:T	51.6129	48.3871
AX-95629283	2B	593675095	C:A	58.8235	41.1765	C:A	66.6667	33.3333	C:A	55.5556	44.4444	A:C	51.8519	48.1481	C:A	57.6923	42.3077	C:A	75	25
AX-94475572	2B	594848219	A:G	50	50	G:A	51.8519	48.1481	A:G	51.8519	48.1481	A:G	77.7778	22.2222	G:A	61.5385	38.4615	A:G	62.5	37.5
AX-95630339	2B	635075910	G:A	53.8462	46.1538	G:A	51.8519	48.1481	G:A	62.963	37.037	A:G	53.8462	46.1538	A:G	57.6923	42.3077	A:G	60	40
AX-94986215	2B	636112718	C:T	60.4167	39.5833	C:T	55.5556	44.4444	T:C	51.8519	48.1481	C:T	66.6667	33.3333	C:T	92.3077	7.69231	C:T	73.3333	26.6667
AX-94987799	2B	652615024	A:G	55.7692	44.2308	G:A	59.2593	40.7407	G:A	62.963	37.037	G:A	55.5556	44.4444	G:A	57.6923	42.3077	A:G	74.1935	25.8065
AX-95630577	2B	655014293	A:G	51.9231	48.0769	G:A	62.963	37.037	G:A	70.3704	29.6296	A:G	59.2593	40.7407	A:G	73.0769	26.9231	A:G	76.6667	23.3333
AX-94493467	2B	655607085	C:G	50.9804	49.0196	G:C	53.8462	46.1538	G:C	57.6923	42.3077	C:G	52	48	C:G	72	28	C:G	80	20
AX-94648660	2B	675352282	C:T	63.2653	36.7347	T:C	52	48	T:C	65.2174	34.7826	T:C	53.8462	46.1538	C:T	95.8333	4.16667	C:T	63.3333	36.6667
AX-94625794	2B	683029156	A:C	78.8462	21.1538	A:C	62.963	37.037	C:A	55.5556	44.4444	C:A	55.5556	44.4444	A:C	80.7692	19.2308	C:A	53.125	46.875
AX-94854521	2B	683030833	T:C	84.6154	15.3846	T:C	66.6667	33.3333	C:T	51.8519	48.1481	C:T	55.5556	44.4444	T:C	84.6154	15.3846	C:T	54.8387	45.1613
AX-94560605	2B	686837014	G:A	68.6275	31.3725	G:A	60	40	A:G	61.5385	38.4615	G:A	55.5556	44.4444	G:A	57.6923	42.3077	G:A	83.871	16.129
AX-95186649	2B	688462895	A:G	82.6923	17.3077	A:G	62.963	37.037	G:A	55.5556	44.4444	G:A	55.5556	44.4444	A:G	84	16	G:A	54.8387	45.1613
AX-94528088	2B	691780416	C:T	61.5385	38.4615	C:T	55.5556	44.4444	C:T	62.963	37.037	T:C	51.8519	48.1481	T:C	60	40	T:C	50	50
AX-95206454	2B	692712216	C:T	55.7692	44.2308	T:C	59.2593	40.7407	T:C	59.2593	40.7407	C:T	55.5556	44.4444	C:T	80.7692	19.2308	C:T	58.0645	41.9355
AX-94801818	2B	706089322	G:A	52.9412	47.0588	A:G	84.6154	15.3846	A:G	84.6154	15.3846	A:G	75	25	A:G	76.9231	23.0769	A:G	87.5	12.5
AX-94623285	2B	720575201	G:C	73.0769	26.9231	C:G	50	50	C:G	53.8462	46.1538	G:C	57.6923	42.3077	G:C	73.0769	26.9231	C:G	64.5161	35.4839
AX-94532520	2B	732049475	G:A	68.1818	31.8182	A:G	50	50	G:A	59.2593	40.7407	G:A	55.5556	44.4444	A:G	65.2174	34.7826	G:A	70	30
AX-94604156	2B	732346511	C:A	66.6667	33.3333	C:A	57.6923	42.3077	A:C	52	48	C:A	72	28	C:A	69.5652	30.4348	C:A	82.7586	17.2414
AX-94666231	2B	746037326	C:T	71.1538	28.8462	C:T	59.2593	40.7407	C:T	62.963	37.037	T:C	62.963	37.037	T:C	65.3846	34.6154	T:C	74.1935	25.8065
AX-94723353	2B	748702673	C:T	74.5098	25.4902	T:C	51.8519	48.1481	T:C	51.8519	48.1481	T:C	65.3846	34.6154	C:T	88	12	T:C	93.3333	6.66667
AX-94817182	2B	751180888	A:G	52.9412	47.0588	A:G	62.963	37.037	G:A	55.5556	44.4444	G:A	62.963	37.037	G:A	61.5385	38.4615	G:A	59.375	40.625
AX-95160331	2B	762381249	T:C	55.5556	44.4444	C:T	56	44	C:T	55.5556	44.4444	T:C	61.5385	38.4615	C:T	72	28	T:C	93.75	6.25
AX-94672440	2B	764074023	G:A	56.8627	43.1373	G:A	55.5556	44.4444	A:G	51.8519	48.1481	A:G	59.2593	40.7407	A:G	50	50	G:A	58.0645	41.9355
AX-94481202	2B	773349541	G:A	63.2653	36.7347	A:G	51.8519	48.1481	G:A	62.963	37.037	G:A	66.6667	33.3333	G:A	65.3846	34.6154	G:A	81.25	18.75
AX-94437015	2B	774656461	T:C	54.902	45.098	T:C	54.1667	45.8333	T:C	60	40	C:T	57.6923	42.3077	T:C	50	50	T:C	76.6667	23.3333
AX-95084761	2B	784545663	G:A	69.2308	30.7692	A:G	59.2593	40.7407	A:G	62.963	37.037	G:A	62.963	37.037	A:G	50	50	A:G	87.0968	12.9032
AX-94970352	2B	786105422	T:C	60.7843	39.2157	C:T	62.963	37.037	C:T	66.6667	33.3333	C:T	59.2593	40.7407	T:C	73.0769	26.9231	C:T	87.5	12.5
AX-94641018	2B	788520779	T:C	67.3077	32.6923	T:C	55.5556	44.4444	T:C	55.5556	44.4444	C:T	62.963	37.037	C:T	61.5385	38.4615	C:T	83.871	16.129
AX-94678995	2B	801218717	C:T	69.2308	30.7692	C:T	55.5556	44.4444	T:C	59.2593	40.7407	T:C	51.8519	48.1481	C:T	68	32	C:T	71.875	28.125
AX-94395400	2D	5163797	A:G	50	50	G:A	59.2593	40.7407	G:A	74.0741	25.9259	G:A	81.4815	18.5185	G:A	54.1667	45.8333	G:A	100	0
AX-94970315	2D	14785009	G:A	73.0769	26.9231	G:A	55.5556	44.4444	A:G	53.8462	46.1538	A:G	74.0741	25.9259	G:A	65.3846	34.6154	G:A	58.6207	41.3793
AX-95126447	2D	22199577	G:A	53.0612	46.9388	G:A	59.2593	40.7407	G:A	62.963	37.037	A:G	61.5385	38.4615	A:G	65.2174	34.7826	G:A	93.75	6.25
AX-94732155	2D	26504732	G:A	87.234	12.766	G:A	61.5385	38.4615	G:A	57.6923	42.3077	A:G	52.1739	47.8261	G:A	69.5652	30.4348	A:G	63.3333	36.6667
AX-94545661	2D	43243149	T:C	76.9231	23.0769	T:C	55.5556	44.4444	C:T	51.8519	48.1481	C:T	55.5556	44.4444	T:C	73.0769	26.9231	C:T	67.7419	32.2581
AX-94664024	2D	47419253	T:C	50.9804	49.0196	T:C	70.3704	29.6296	T:C	62.963	37.037	C:T	55.5556	44.4444	T:C	58.3333	41.6667	T:C	68.75	31.25
AX-95124335	2D	52232828	A:G	66	34	G:A	81.4815	18.5185	G:A	88.4615	11.5385	G:A	62.963	37.037	G:A	60	40	G:A	100	0
AX-95020885	2D	62614928	G:A	72.549	27.451	A:G	51.8519	48.1481	G:A	55.5556	44.4444	G:A	59.2593	40.7407	G:A	76	24	A:G	54.8387	45.1613
AX-94884342	2D	63555838	C:T	74.5098	25.4902	T:C	65.3846	34.6154	T:C	61.5385	38.4615	T:C	62.963	37.037	C:T	64	36	T:C	87.5	12.5
AX-94704355	2D	64190303	T:A	76	24	A:T	66.6667	33.3333	A:T	59.2593	40.7407	A:T	62.963	37.037	T:A	64	36	A:T	90.3226	9.67742
AX-94847111	2D	65266590	G:C	76.4706	23.5294	C:G	66.6667	33.3333	C:G	59.2593	40.7407	C:G	61.5385	38.4615	G:C	64	36	C:G	92.8571	7.14286
AX-94644814	2D	65537025	G:A	76.4706	23.5294	A:G	57.6923	42.3077	G:A	53.8462	46.1538	G:A	55.5556	44.4444	G:A	87.5	12.5	A:G	64.5161	35.4839
AX-95153839	2D	67198359	A:G	76.4706	23.5294	G:A	66.6667	33.3333	G:A	59.2593	40.7407	G:A	61.5385	38.4615	A:G	66.6667	33.3333	G:A	90	10
AX-94497996	2D	70951411	T:C	82.9787	17.0213	C:T	59.0909	40.9091	T:C	52.381	47.619	C:T	56.5217	43.4783	T:C	69.5652	30.4348	C:T	86.6667	13.3333
AX-94427244	2D	71470887	G:A	76.4706	23.5294	A:G	66.6667	33.3333	A:G	59.2593	40.7407	A:G	62.963	37.037	G:A	64	36	A:G	87.5	12.5
AX-95199672	2D	73587107	C:T	82.9787	17.0213	T:C	59.2593	40.7407	T:C	61.5385	38.4615	T:C	66.6667	33.3333	C:T	60	40	T:C	90.3226	9.67742
AX-94662189	2D	74929564	C:G	80.4348	19.5652	G:C	56	44	G:C	56	44	G:C	65.3846	34.6154	C:G	58.3333	41.6667	G:C	90.3226	9.67742
AX-94582505	2D	75251241	C:T	80	20	C:T	51.8519	48.1481	T:C	51.8519	48.1481	T:C	66.6667	33.3333	C:T	52	48	T:C	87.5	12.5
AX-95109303	2D	75259842	T:C	82	18	T:C	53.8462	46.1538	T:C	50	50	C:T	66.6667	33.3333	T:C	52	48	C:T	86.6667	13.3333
AX-95631614	2D	75393723	C:A	79.1667	20.8333	C:A	51.8519	48.1481	A:C	51.8519	48.1481	A:C	74.0741	25.9259	A:C	65.3846	34.6154	A:C	84.375	15.625
AX-94488983	2D	76548968	T:C	82.3529	17.6471	T:C	51.8519	48.1481	C:T	51.8519	48.1481	C:T	69.2308	30.7692	T:C	52	48	C:T	93.75	6.25
AX-94799113	2D	76580012	C:T	80.3922	19.6078	T:C	50	50	T:C	53.8462	46.1538	T:C	70.3704	29.6296	C:T	52	48	T:C	96.7742	3.22581
AX-94646188	2D	78377901	G:T	74	26	T:G	58.3333	41.6667	T:G	57.1429	42.8571	T:G	64	36	G:T	64	36	T:G	100	0
AX-95165682	2D	78798168	A:G	71.4286	28.5714	G:A	61.5385	38.4615	G:A	57.6923	42.3077	G:A	72	28	A:G	56.5217	43.4783	G:A	100	0
AX-94393403	2D	80820358	T:C	76	24	C:T	62.963	37.037	C:T	59.2593	40.7407	C:T	70.3704	29.6296	T:C	61.5385	38.4615	C:T	100	0
AX-94429402	2D	81651679	T:C	76	24	C:T	59.2593	40.7407	C:T	59.2593	40.7407	C:T	69.2308	30.7692	T:C	69.2308	30.7692	C:T	96.7742	3.22581
AX-94534016	2D	82108553	C:T	74.5098	25.4902	T:C	59.2593	40.7407	T:C	59.2593	40.7407	T:C	70.3704	29.6296	C:T	68	32	T:C	96.875	3.125
AX-94659739	2D	381335181	G:A	88.2353	11.7647	G:A	80	20	G:A	61.5385	38.4615	A:G	54.1667	45.8333	G:A	86.9565	13.0435	A:G	58.0645	41.9355
AX-94584309	2D	413954280	C:T	75	25	T:C	51.8519	48.1481	T:C	51.8519	48.1481	T:C	61.5385	38.4615	C:T	88.4615	11.5385	T:C	77.4194	22.5806
AX-95138710	2D	445894333	A:G	55.102	44.898	G:A	55.5556	44.4444	A:G	59.2593	40.7407	A:G	51.8519	48.1481	A:G	61.5385	38.4615	G:A	67.7419	32.2581
AX-94982994	2D	596914500	C:T	73.0769	26.9231	C:T	51.8519	48.1481	T:C	51.8519	48.1481	T:C	62.963	37.037	C:T	88.4615	11.5385	T:C	96.875	3.125
AX-94962360	2D	596914758	C:T	74	26	T:C	50	50	T:C	51.8519	48.1481	T:C	62.963	37.037	C:T	88	12	T:C	96.7742	3.22581
AX-95214920	2D	598265890	T:C	75	25	T:C	51.8519	48.1481	C:T	51.8519	48.1481	C:T	62.963	37.037	T:C	88.4615	11.5385	C:T	93.75	6.25
AX-95174041	2D	601216600	G:A	92.3077	7.69231	G:A	77.7778	22.2222	G:A	66.6667	33.3333	A:G	51.8519	48.1481	G:A	100	0	A:G	54.8387	45.1613
AX-94538798	2D	601245173	C:G	76.9231	23.0769	C:G	51.8519	48.1481	G:C	51.8519	48.1481	G:C	62.963	37.037	C:G	88	12	G:C	96.6667	3.33333
AX-95142803	2D	601600498	T:C	75	25	T:C	51.8519	48.1481	C:T	51.8519	48.1481	C:T	62.963	37.037	T:C	88.4615	11.5385	C:T	93.75	6.25
AX-94589173	2D	603787384	C:G	72.9167	27.0833	G:C	56	44	G:C	56	44	G:C	65.3846	34.6154	C:G	87.5	12.5	G:C	93.75	6.25
AX-94786006	2D	610277389	T:G	72.549	27.451	G:T	51.8519	48.1481	G:T	51.8519	48.1481	G:T	62.963	37.037	T:G	88.4615	11.5385	G:T	96.875	3.125
AX-94422387	2D	611529883	G:T	76.4706	23.5294	G:T	50	50	T:G	51.8519	48.1481	G:T	52	48	G:T	92	8	T:G	74.0741	25.9259
AX-94960708	2D	612342982	G:A	73.4694	26.5306	A:G	51.8519	48.1481	A:G	51.8519	48.1481	A:G	64	36	G:A	88.4615	11.5385	A:G	100	0
AX-94494699	2D	637582473	A:G	86.5385	13.4615	A:G	76.9231	23.0769	A:G	61.5385	38.4615	G:A	60	40	A:G	84	16	A:G	54.8387	45.1613
AX-95175956	2D	650963421	G:T	84.6154	15.3846	T:G	55.5556	44.4444	T:G	66.6667	33.3333	T:G	59.2593	40.7407	G:T	72	28	G:T	65.625	34.375
AX-95240191	3A	7920891	G:C	69.2308	30.7692	G:C	70.3704	29.6296	G:C	70.3704	29.6296	C:G	50	50	C:G	56	44	G:C	78.125	21.875
AX-94684907	3A	12479941	A:G	56	44	A:G	62.963	37.037	A:G	62.963	37.037	G:A	65.3846	34.6154	A:G	66.6667	33.3333	G:A	61.2903	38.7097
AX-95127888	3A	17702847	A:C	55.7692	44.2308	A:C	51.8519	48.1481	C:A	51.8519	48.1481	A:C	66.6667	33.3333	C:A	61.5385	38.4615	A:C	90	10
AX-94591588	3A	20004042	C:T	82.3529	17.6471	T:C	51.8519	48.1481	C:T	51.8519	48.1481	C:T	61.5385	38.4615	C:T	65.3846	34.6154	T:C	59.375	40.625
AX-94626189	3A	21787996	C:A	61.5385	38.4615	C:A	55.5556	44.4444	A:C	50	50	C:A	56	44	A:C	56	44	C:A	90.3226	9.67742
AX-94490447	3A	22529151	T:C	57.6923	42.3077	C:T	59.2593	40.7407	C:T	74.0741	25.9259	T:C	50	50	C:T	61.5385	38.4615	T:C	84.375	15.625
AX-94547574	3A	25493540	T:C	66.6667	33.3333	T:C	55.5556	44.4444	T:C	60	40	C:T	62.963	37.037	T:C	65.3846	34.6154	C:T	76.6667	23.3333
AX-94394356	3A	25938563	C:A	57.6923	42.3077	C:A	53.8462	46.1538	A:C	52	48	A:C	50	50	C:A	52	48	A:C	76.6667	23.3333
AX-94575997	3A	36492044	C:T	82.6923	17.3077	C:T	70.3704	29.6296	C:T	59.2593	40.7407	T:C	51.8519	48.1481	C:T	65.3846	34.6154	C:T	65.625	34.375
AX-95630128	3A	38037227	C:A	88	12	C:A	70.3704	29.6296	C:A	59.2593	40.7407	A:C	53.8462	46.1538	C:A	69.2308	30.7692	C:A	65.625	34.375
AX-94476859	3A	57568590	G:A	88.4615	11.5385	G:A	62.963	37.037	G:A	66.6667	33.3333	A:G	61.5385	38.4615	G:A	69.2308	30.7692	A:G	50	50
AX-94472664	3A	58045435	G:A	73.0769	26.9231	A:G	50	50	G:A	51.8519	48.1481	A:G	53.8462	46.1538	G:A	53.8462	46.1538	G:A	60	40
AX-94584612	3A	59519500	C:T	73.0769	26.9231	C:T	51.8519	48.1481	C:T	51.8519	48.1481	T:C	55.5556	44.4444	C:T	53.8462	46.1538	C:T	61.2903	38.7097
AX-94701497	3A	61219630	C:A	64.7059	35.2941	C:A	62.963	37.037	C:A	59.2593	40.7407	A:C	57.6923	42.3077	C:A	76	24	A:C	54.8387	45.1613
AX-94799208	3A	61308258	G:A	65.3846	34.6154	G:A	62.963	37.037	G:A	59.2593	40.7407	A:G	55.5556	44.4444	G:A	73.0769	26.9231	A:G	53.3333	46.6667
AX-94578679	3A	61446161	G:T	64.7059	35.2941	G:T	58.3333	41.6667	G:T	56	44	T:G	60.8696	39.1304	G:T	70.8333	29.1667	T:G	51.6129	48.3871
AX-94652031	3A	70710496	G:A	86.5385	13.4615	G:A	59.2593	40.7407	G:A	59.2593	40.7407	A:G	59.2593	40.7407	G:A	69.2308	30.7692	A:G	66.6667	33.3333
AX-94812864	3A	102879907	C:G	58.3333	41.6667	G:C	60	40	G:C	80	20	G:C	65.3846	34.6154	G:C	58.3333	41.6667	G:C	87.5	12.5
AX-94960788	3A	208226333	C:T	55.7692	44.2308	T:C	51.8519	48.1481	T:C	59.2593	40.7407	T:C	50	50	C:T	52	48	T:C	61.2903	38.7097
AX-94393045	3A	391491718	A:G	79.5918	20.4082	A:G	51.8519	48.1481	A:G	59.2593	40.7407	G:A	65.3846	34.6154	A:G	50	50	G:A	80.6452	19.3548
AX-94638235	3A	470097253	C:T	78.8462	21.1538	C:T	61.5385	38.4615	C:T	65.3846	34.6154	T:C	51.8519	48.1481	C:T	65.3846	34.6154	T:C	81.25	18.75
AX-94987731	3A	487857840	C:T	86.5385	13.4615	C:T	55.5556	44.4444	C:T	59.2593	40.7407	T:C	55.5556	44.4444	C:T	64	36	C:T	61.2903	38.7097
AX-95074793	3A	510690109	T:C	88	12	T:C	70.3704	29.6296	T:C	70.3704	29.6296	C:T	57.6923	42.3077	T:C	56	44	C:T	77.4194	22.5806
AX-94745923	3A	531082100	T:C	54.0541	45.9459	C:T	85	15	C:T	94.1176	5.88235	C:T	88	12	C:T	68.4211	31.5789	C:T	96.6667	3.33333
AX-94474857	3A	532649170	G:A	82.6923	17.3077	G:A	62.963	37.037	G:A	77.7778	22.2222	A:G	62.963	37.037	G:A	61.5385	38.4615	A:G	71.875	28.125
AX-94495697	3A	556354967	T:C	76.4706	23.5294	T:C	59.2593	40.7407	T:C	69.2308	30.7692	C:T	59.2593	40.7407	T:C	64	36	C:T	63.3333	36.6667
AX-94499822	3A	614762770	G:A	84.6154	15.3846	A:G	59.2593	40.7407	A:G	62.963	37.037	A:G	59.2593	40.7407	A:G	50	50	A:G	87.5	12.5
AX-94480950	3A	633055312	T:C	76.4706	23.5294	C:T	74.0741	25.9259	C:T	77.7778	22.2222	T:C	59.2593	40.7407	T:C	52	48	T:C	51.6129	48.3871
AX-94590370	3A	633058035	G:A	76.9231	23.0769	A:G	66.6667	33.3333	A:G	74.0741	25.9259	G:A	66.6667	33.3333	G:A	53.8462	46.1538	G:A	51.6129	48.3871
AX-94763063	3A	649032434	G:A	65.3061	34.6939	A:G	59.2593	40.7407	A:G	61.5385	38.4615	A:G	72	28	A:G	73.0769	26.9231	A:G	62.5	37.5
AX-94998102	3A	649544624	C:A	63.4615	36.5385	A:C	51.8519	48.1481	A:C	59.2593	40.7407	A:C	62.963	37.037	A:C	65.3846	34.6154	C:A	58.0645	41.9355
AX-95629522	3A	649714158	C:A	53.8462	46.1538	A:C	55.5556	44.4444	A:C	66.6667	33.3333	A:C	62.963	37.037	A:C	65.3846	34.6154	C:A	51.6129	48.3871
AX-94598831	3A	653243058	T:C	51.9231	48.0769	C:T	65.3846	34.6154	C:T	73.0769	26.9231	C:T	76.9231	23.0769	C:T	73.0769	26.9231	C:T	90.3226	9.67742
AX-95630312	3A	667357754	G:A	54	46	G:A	53.8462	46.1538	A:G	50	50	A:G	55.5556	44.4444	A:G	61.5385	38.4615	A:G	100	0
AX-94501648	3A	667793577	T:C	52.9412	47.0588	T:C	51.8519	48.1481	C:T	51.8519	48.1481	C:T	55.5556	44.4444	C:T	61.5385	38.4615	C:T	100	0
AX-94444729	3A	720437234	C:G	82.3529	17.6471	C:G	53.8462	46.1538	G:C	57.6923	42.3077	C:G	62.963	37.037	C:G	65.3846	34.6154	C:G	66.6667	33.3333
AX-94467710	3A	724047354	A:G	73.0769	26.9231	G:A	55.5556	44.4444	G:A	62.963	37.037	A:G	66.6667	33.3333	A:G	57.6923	42.3077	A:G	65.625	34.375
AX-94414329	3A	726997290	T:C	53.8462	46.1538	C:T	69.2308	30.7692	C:T	65.3846	34.6154	C:T	55.5556	44.4444	T:C	57.6923	42.3077	T:C	93.75	6.25
AX-94407535	3A	729956907	T:C	63.4615	36.5385	T:C	55.5556	44.4444	T:C	59.2593	40.7407	C:T	55.5556	44.4444	C:T	57.6923	42.3077	T:C	78.125	21.875
AX-94611599	3A	737210406	T:C	50	50	C:T	62.963	37.037	C:T	62.963	37.037	C:T	66.6667	33.3333	C:T	68	32	C:T	75	25
AX-94704559	3A	737969003	G:T	68.6275	31.3725	G:T	59.2593	40.7407	T:G	59.2593	40.7407	G:T	66.6667	33.3333	G:T	88.4615	11.5385	T:G	70.9677	29.0323
AX-95090074	3A	742765939	G:A	54.902	45.098	G:A	59.2593	40.7407	G:A	56	44	A:G	62.5	37.5	A:G	50	50	A:G	87.0968	12.9032
AX-94855154	3B	3240179	G:A	74.5098	25.4902	A:G	51.8519	48.1481	A:G	55.5556	44.4444	G:A	51.8519	48.1481	G:A	52	48	A:G	51.6129	48.3871
AX-95180632	3B	4468795	G:A	59.6154	40.3846	A:G	55.5556	44.4444	A:G	66.6667	33.3333	A:G	70.3704	29.6296	A:G	83.3333	16.6667	A:G	65.625	34.375
AX-94777690	3B	6380152	A:G	50	50	A:G	54.1667	45.8333	G:A	54.1667	45.8333	A:G	59.2593	40.7407	A:G	75	25	A:G	60	40
AX-95098367	3B	6639013	G:A	88.5714	11.4286	G:A	75	25	G:A	56.5217	43.4783	A:G	52.9412	47.0588	G:A	56.25	43.75	G:A	52.1739	47.8261
AX-94754126	3B	10301822	T:C	76	24	C:T	57.6923	42.3077	C:T	61.5385	38.4615	C:T	74.0741	25.9259	T:C	50	50	C:T	73.3333	26.6667
AX-95152594	3B	18518629	G:A	66.6667	33.3333	A:G	62.963	37.037	A:G	77.7778	22.2222	A:G	80.7692	19.2308	A:G	68	32	A:G	83.871	16.129
AX-94754467	3B	18559022	T:G	69.3878	30.6122	T:G	69.2308	30.7692	T:G	56	44	G:T	68	32	T:G	68	32	G:T	70.9677	29.0323
AX-94620916	3B	18775896	G:A	86.5385	13.4615	A:G	51.8519	48.1481	A:G	59.2593	40.7407	G:A	70.3704	29.6296	G:A	65.3846	34.6154	G:A	56.6667	43.3333
AX-94430973	3B	18873489	G:T	88.2353	11.7647	G:T	59.2593	40.7407	T:G	59.2593	40.7407	G:T	66.6667	33.3333	G:T	60	40	G:T	60	40
AX-94960570	3B	23600420	C:A	74.5098	25.4902	A:C	73.0769	26.9231	A:C	69.2308	30.7692	A:C	70.3704	29.6296	A:C	56	44	A:C	86.6667	13.3333
AX-94853252	3B	39460408	G:A	72.9167	27.0833	G:A	57.6923	42.3077	A:G	53.8462	46.1538	A:G	76.9231	23.0769	G:A	57.6923	42.3077	A:G	66.6667	33.3333
AX-95241551	3B	39460754	C:T	71.4286	28.5714	T:C	53.8462	46.1538	T:C	57.6923	42.3077	T:C	76.9231	23.0769	T:C	56	44	T:C	87.0968	12.9032
AX-94394857	3B	39910775	C:T	86.2745	13.7255	C:T	53.8462	46.1538	T:C	53.8462	46.1538	C:T	62.963	37.037	C:T	57.6923	42.3077	C:T	62.069	37.931
AX-94492579	3B	40527518	C:A	78.8462	21.1538	A:C	55.5556	44.4444	A:C	66.6667	33.3333	A:C	55.5556	44.4444	A:C	61.5385	38.4615	A:C	87.5	12.5
AX-94896508	3B	54502262	T:C	71.1538	28.8462	C:T	59.2593	40.7407	C:T	59.2593	40.7407	C:T	59.2593	40.7407	C:T	53.8462	46.1538	C:T	63.3333	36.6667
AX-94396853	3B	60868220	T:C	70	30	T:C	51.8519	48.1481	C:T	55.5556	44.4444	C:T	59.2593	40.7407	C:T	57.6923	42.3077	T:C	50	50
AX-95158456	3B	61555144	C:G	58.8235	41.1765	G:C	53.8462	46.1538	G:C	69.2308	30.7692	G:C	59.2593	40.7407	G:C	69.2308	30.7692	G:C	53.3333	46.6667
AX-94961316	3B	63108207	A:G	67.3913	32.6087	G:A	51.8519	48.1481	G:A	61.5385	38.4615	G:A	57.6923	42.3077	G:A	66.6667	33.3333	A:G	54.8387	45.1613
AX-94442632	3B	66864946	T:C	67.3077	32.6923	C:T	51.8519	48.1481	C:T	55.5556	44.4444	C:T	59.2593	40.7407	C:T	56	44	C:T	84.375	15.625
AX-95144587	3B	66953509	T:C	76.9231	23.0769	T:C	51.8519	48.1481	C:T	55.5556	44.4444	T:C	57.6923	42.3077	T:C	57.6923	42.3077	C:T	84.375	15.625
AX-95652997	3B	68292038	A:G	78.4314	21.5686	G:A	61.5385	38.4615	G:A	61.5385	38.4615	G:A	58.3333	41.6667	G:A	52	48	G:A	73.0769	26.9231
AX-95128040	3B	70268416	T:G	67.3077	32.6923	G:T	62.963	37.037	G:T	62.963	37.037	G:T	56	44	G:T	58.3333	41.6667	G:T	55.1724	44.8276
AX-94708034	3B	71119953	A:G	65.3846	34.6154	G:A	65.3846	34.6154	G:A	64	36	G:A	57.6923	42.3077	G:A	52	48	G:A	84.375	15.625
AX-94619709	3B	76437979	C:T	84.6154	15.3846	C:T	53.8462	46.1538	T:C	50	50	C:T	62.963	37.037	C:T	80.7692	19.2308	C:T	70	30
AX-94397852	3B	79469403	A:T	58	42	T:A	70.3704	29.6296	T:A	74.0741	25.9259	T:A	74.0741	25.9259	T:A	69.2308	30.7692	T:A	100	0
AX-94690406	3B	120619779	C:T	84.3137	15.6863	C:T	65.3846	34.6154	T:C	50	50	C:T	57.6923	42.3077	C:T	84.6154	15.3846	T:C	90.3226	9.67742
AX-94405819	3B	133774420	G:A	56.8627	43.1373	A:G	69.2308	30.7692	A:G	73.0769	26.9231	A:G	84.6154	15.3846	A:G	69.2308	30.7692	A:G	90.625	9.375
AX-95020500	3B	133818767	G:A	68.6275	31.3725	G:A	62.963	37.037	G:A	69.2308	30.7692	A:G	60	40	A:G	52	48	A:G	67.8571	32.1429
AX-94552114	3B	140490757	C:T	62.7451	37.2549	T:C	59.2593	40.7407	T:C	66.6667	33.3333	T:C	66.6667	33.3333	T:C	69.2308	30.7692	C:T	75	25
AX-95210006	3B	154206479	C:A	86.2745	13.7255	C:A	77.7778	22.2222	C:A	59.2593	40.7407	A:C	59.2593	40.7407	C:A	80.7692	19.2308	A:C	81.25	18.75
AX-94751960	3B	401509323	T:C	73.8095	26.1905	C:T	52.381	47.619	C:T	56	44	T:C	52.381	47.619	C:T	57.1429	42.8571	C:T	53.5714	46.4286
AX-94578704	3B	419241114	T:G	64	36	T:G	59.2593	40.7407	T:G	62.963	37.037	G:T	51.8519	48.1481	T:G	79.1667	20.8333	T:G	65.625	34.375
AX-95209504	3B	450847122	T:C	83.6735	16.3265	T:C	50	50	C:T	61.5385	38.4615	T:C	55.5556	44.4444	T:C	64	36	T:C	70.9677	29.0323
AX-94910184	3B	452103409	C:T	60.7843	39.2157	C:T	53.8462	46.1538	T:C	61.5385	38.4615	T:C	77.7778	22.2222	C:T	76	24	T:C	96.875	3.125
AX-94484138	3B	457021529	T:C	80.4348	19.5652	C:T	52	48	C:T	68	32	C:T	53.8462	46.1538	T:C	68	32	T:C	70.9677	29.0323
AX-94962244	3B	457575601	T:C	81.6327	18.3673	T:C	50	50	C:T	65.3846	34.6154	T:C	50	50	T:C	68	32	T:C	70.9677	29.0323
AX-94938541	3B	470613141	C:G	82.6923	17.3077	C:G	53.8462	46.1538	G:C	61.5385	38.4615	G:C	51.8519	48.1481	C:G	80.7692	19.2308	C:G	68.75	31.25
AX-94597451	3B	471476273	A:G	74.5098	25.4902	G:A	57.6923	42.3077	G:A	62.5	37.5	G:A	58.3333	41.6667	A:G	60	40	A:G	68.75	31.25
AX-94484198	3B	480341923	C:G	78.2609	21.7391	C:G	62.963	37.037	C:G	57.6923	42.3077	G:C	55.5556	44.4444	C:G	60	40	C:G	74.0741	25.9259
AX-94466684	3B	481625161	C:T	70.5882	29.4118	T:C	64	36	T:C	76	24	T:C	77.7778	22.2222	C:T	53.8462	46.1538	C:T	51.6129	48.3871
AX-94437683	3B	488530414	C:G	84.6154	15.3846	C:G	69.2308	30.7692	C:G	50	50	G:C	51.8519	48.1481	C:G	88.4615	11.5385	C:G	59.375	40.625
AX-95197811	3B	488535258	C:A	90.1961	9.80392	C:A	66.6667	33.3333	A:C	51.8519	48.1481	C:A	54.1667	45.8333	C:A	92	8	C:A	67.7419	32.2581
AX-95070570	3B	491371444	G:A	72	28	A:G	57.6923	42.3077	A:G	68	32	A:G	66.6667	33.3333	G:A	73.0769	26.9231	G:A	56.6667	43.3333
AX-94594057	3B	507510074	A:C	77.0833	22.9167	A:C	51.8519	48.1481	C:A	51.8519	48.1481	A:C	59.2593	40.7407	A:C	80.7692	19.2308	C:A	61.2903	38.7097
AX-94853100	3B	513566616	C:T	88.2353	11.7647	C:T	73.0769	26.9231	T:C	52	48	C:T	55.5556	44.4444	C:T	65.3846	34.6154	C:T	80.6452	19.3548
AX-95094145	3B	522395687	A:G	92.1569	7.84314	A:G	74.0741	25.9259	G:A	51.8519	48.1481	A:G	55.5556	44.4444	A:G	64	36	A:G	80.6452	19.3548
AX-95685009	3B	542551757	A:G	60.7843	39.2157	A:G	65.3846	34.6154	A:G	69.2308	30.7692	G:A	55.5556	44.4444	A:G	72	28	G:A	84.375	15.625
AX-94900436	3B	543842565	C:G	60	40	G:C	51.8519	48.1481	C:G	55.5556	44.4444	G:C	62.963	37.037	C:G	57.6923	42.3077	G:C	90.625	9.375
AX-95631477	3B	547256034	G:A	65.3846	34.6154	A:G	62.5	37.5	A:G	62.5	37.5	G:A	52	48	G:A	52	48	A:G	81.4815	18.5185
AX-94516631	3B	550980400	G:T	66	34	G:T	57.6923	42.3077	G:T	65.3846	34.6154	T:G	51.8519	48.1481	G:T	60	40	T:G	83.871	16.129
AX-94856486	3B	557088874	C:T	73.4694	26.5306	T:C	50	50	T:C	65.3846	34.6154	T:C	59.2593	40.7407	C:T	61.5385	38.4615	T:C	58.0645	41.9355
AX-94443970	3B	557169798	A:G	66.6667	33.3333	A:G	51.8519	48.1481	G:A	62.963	37.037	G:A	61.5385	38.4615	A:G	57.6923	42.3077	G:A	58.0645	41.9355
AX-95220080	3B	558510133	A:G	66	34	G:A	52	48	G:A	69.2308	30.7692	G:A	62.963	37.037	A:G	50	50	G:A	64.2857	35.7143
AX-95197282	3B	560428008	G:C	66.6667	33.3333	G:C	51.8519	48.1481	C:G	66.6667	33.3333	C:G	62.963	37.037	C:G	50	50	C:G	58.0645	41.9355
AX-94838752	3B	562731079	C:T	70.5882	29.4118	T:C	55.5556	44.4444	T:C	62.963	37.037	T:C	73.0769	26.9231	T:C	65.3846	34.6154	T:C	80.6452	19.3548
AX-95208329	3B	564319645	G:A	90.1961	9.80392	G:A	66.6667	33.3333	G:A	55.5556	44.4444	A:G	55.5556	44.4444	G:A	56	44	G:A	53.125	46.875
AX-94449016	3B	566843953	A:G	74.5098	25.4902	A:G	55.5556	44.4444	G:A	51.8519	48.1481	G:A	57.6923	42.3077	A:G	57.6923	42.3077	G:A	54.8387	45.1613
AX-94489275	3B	568670230	G:C	79.5918	20.4082	C:G	61.5385	38.4615	C:G	66.6667	33.3333	C:G	70.3704	29.6296	G:C	57.6923	42.3077	C:G	90.625	9.375
AX-95185158	3B	571753073	G:T	78.8462	21.1538	G:T	53.8462	46.1538	T:G	61.5385	38.4615	T:G	70.3704	29.6296	G:T	65.3846	34.6154	T:G	77.4194	22.5806
AX-95249280	3B	571763709	T:C	78.8462	21.1538	T:C	53.8462	46.1538	C:T	61.5385	38.4615	C:T	70.3704	29.6296	T:C	65.3846	34.6154	C:T	83.3333	16.6667
AX-94923714	3B	571811828	C:T	71.1538	28.8462	T:C	53.8462	46.1538	T:C	69.2308	30.7692	T:C	74.0741	25.9259	C:T	52	48	T:C	90.3226	9.67742
AX-94419845	3B	592652568	G:C	82.6923	17.3077	G:C	69.5652	30.4348	C:G	52.1739	47.8261	C:G	57.6923	42.3077	G:C	68	32	C:G	96.875	3.125
AX-95629322	3B	596430024	A:C	84.6154	15.3846	A:C	73.0769	26.9231	A:C	53.8462	46.1538	C:A	55.5556	44.4444	A:C	73.0769	26.9231	C:A	96.875	3.125
AX-94995589	3B	598995586	T:C	73.0769	26.9231	C:T	55.5556	44.4444	T:C	51.8519	48.1481	C:T	51.8519	48.1481	T:C	64	36	C:T	90.625	9.375
AX-94480399	3B	603491376	T:G	63.4615	36.5385	G:T	55.5556	44.4444	T:G	51.8519	48.1481	G:T	55.5556	44.4444	T:G	56	44	G:T	90.625	9.375
AX-94567358	3B	605485838	G:A	78.4314	21.5686	A:G	53.8462	46.1538	G:A	57.6923	42.3077	G:A	55.5556	44.4444	G:A	64	36	G:A	65.625	34.375
AX-94421443	3B	606570991	C:T	69.2308	30.7692	T:C	66.6667	33.3333	T:C	66.6667	33.3333	T:C	66.6667	33.3333	C:T	64	36	T:C	96.875	3.125
AX-95144562	3B	621936858	G:A	75.5102	24.4898	A:G	51.8519	48.1481	G:A	57.6923	42.3077	G:A	59.2593	40.7407	G:A	64	36	A:G	90.3226	9.67742
AX-95141357	3B	622082260	C:T	76	24	T:C	53.8462	46.1538	C:T	57.6923	42.3077	T:C	53.8462	46.1538	C:T	64	36	T:C	90.3226	9.67742
AX-94611613	3B	627211281	A:G	78.4314	21.5686	A:G	72	28	A:G	53.8462	46.1538	G:A	55.5556	44.4444	A:G	80.7692	19.2308	G:A	70.9677	29.0323
AX-94633626	3B	630299246	T:C	88.4615	11.5385	T:C	65.3846	34.6154	C:T	53.8462	46.1538	T:C	59.2593	40.7407	T:C	88.4615	11.5385	T:C	65.625	34.375
AX-95168896	3B	630306162	T:C	72	28	C:T	70.3704	29.6296	C:T	70.3704	29.6296	C:T	64	36	T:C	65.3846	34.6154	C:T	96.6667	3.33333
AX-94554170	3B	674424859	T:C	50.9804	49.0196	T:C	65.3846	34.6154	T:C	56	44	C:T	52	48	C:T	73.0769	26.9231	T:C	96.7742	3.22581
AX-95230609	3B	676617666	A:G	50	50	G:A	69.2308	30.7692	G:A	57.6923	42.3077	G:A	53.8462	46.1538	A:G	73.0769	26.9231	G:A	96.875	3.125
AX-95684976	3B	693645242	A:C	59.6154	40.3846	A:C	50	50	A:C	60.8696	39.1304	C:A	57.1429	42.8571	A:C	77.2727	22.7273	C:A	67.8571	32.1429
AX-95098452	3B	694021049	C:T	52.2727	47.7273	T:C	50	50	C:T	62.5	37.5	C:T	52	48	C:T	79.1667	20.8333	T:C	73.0769	26.9231
AX-94811682	3B	705817220	A:G	51.9231	48.0769	G:A	57.6923	42.3077	G:A	53.8462	46.1538	G:A	51.8519	48.1481	G:A	53.8462	46.1538	G:A	75	25
AX-94452872	3B	707441711	T:C	53.8462	46.1538	C:T	55.5556	44.4444	T:C	51.8519	48.1481	C:T	51.8519	48.1481	C:T	53.8462	46.1538	C:T	75	25
AX-94445993	3B	708519036	C:G	53.8462	46.1538	G:C	55.5556	44.4444	C:G	51.8519	48.1481	G:C	51.8519	48.1481	G:C	53.8462	46.1538	G:C	75	25
AX-94531806	3B	713544833	A:G	53.8462	46.1538	G:A	62.963	37.037	G:A	57.6923	42.3077	G:A	51.8519	48.1481	G:A	56	44	G:A	77.4194	22.5806
AX-95236314	3B	718291021	C:T	53.8462	46.1538	T:C	62.963	37.037	T:C	55.5556	44.4444	C:T	51.8519	48.1481	T:C	53.8462	46.1538	T:C	75	25
AX-94907975	3B	719922622	G:A	55.7692	44.2308	A:G	64	36	A:G	61.5385	38.4615	A:G	50	50	A:G	53.8462	46.1538	A:G	73.3333	26.6667
AX-94457937	3B	720217602	G:A	58	42	A:G	60	40	A:G	56	44	G:A	53.8462	46.1538	A:G	53.8462	46.1538	A:G	74.1935	25.8065
AX-94716868	3B	721070908	A:G	55.7692	44.2308	G:A	65.3846	34.6154	G:A	61.5385	38.4615	A:G	50	50	G:A	53.8462	46.1538	G:A	71.875	28.125
AX-94482660	3B	724741034	C:T	53.8462	46.1538	T:C	53.8462	46.1538	T:C	53.8462	46.1538	T:C	50	50	T:C	57.6923	42.3077	T:C	53.3333	46.6667
AX-95233557	3B	736914184	A:C	66	34	A:C	59.2593	40.7407	C:A	51.8519	48.1481	C:A	59.2593	40.7407	C:A	57.6923	42.3077	C:A	90.625	9.375
AX-94384226	3B	738155424	A:G	60	40	A:G	62.5	37.5	G:A	54.5455	45.4545	A:G	57.6923	42.3077	G:A	52	48	G:A	89.2857	10.7143
AX-94455923	3B	738684478	A:G	64	36	A:G	62.963	37.037	A:G	53.8462	46.1538	G:A	52	48	A:G	50	50	G:A	83.3333	16.6667
AX-94572470	3B	739167891	T:C	52.9412	47.0588	T:C	51.8519	48.1481	C:T	51.8519	48.1481	C:T	60	40	T:C	50	50	C:T	80.6452	19.3548
AX-94518159	3B	747801158	A:G	60	40	A:G	50	50	G:A	53.8462	46.1538	G:A	66.6667	33.3333	G:A	53.8462	46.1538	G:A	83.871	16.129
AX-94668183	3B	750357979	T:C	68	32	C:T	60	40	C:T	62.5	37.5	T:C	55.5556	44.4444	C:T	69.2308	30.7692	C:T	56.6667	43.3333
AX-94481626	3B	753107042	A:C	76.4706	23.5294	A:C	53.8462	46.1538	A:C	57.6923	42.3077	C:A	69.2308	30.7692	A:C	69.2308	30.7692	C:A	81.25	18.75
AX-94731996	3B	762388836	C:T	65.3061	34.6939	T:C	50	50	T:C	52	48	C:T	69.5652	30.4348	T:C	53.8462	46.1538	C:T	59.375	40.625
AX-94527055	3B	778277391	G:T	69.2308	30.7692	G:T	55.5556	44.4444	G:T	55.5556	44.4444	T:G	55.5556	44.4444	T:G	68	32	T:G	77.4194	22.5806
AX-94424152	3B	786856604	C:T	67.3077	32.6923	T:C	70.3704	29.6296	T:C	74.0741	25.9259	C:T	55.5556	44.4444	T:C	68	32	T:C	62.5	37.5
AX-94799334	3B	817821929	C:T	70.8333	29.1667	T:C	52	48	T:C	61.5385	38.4615	T:C	62.963	37.037	C:T	73.0769	26.9231	T:C	68.75	31.25
AX-95195991	3B	820139278	A:G	71.1538	28.8462	G:A	59.2593	40.7407	G:A	66.6667	33.3333	G:A	70.3704	29.6296	A:G	57.6923	42.3077	G:A	90.625	9.375
AX-94916747	3B	820791977	T:G	70.8333	29.1667	T:G	58.3333	41.6667	G:T	54.1667	45.8333	G:T	76	24	G:T	72.7273	27.2727	G:T	87.5	12.5
AX-94580748	3B	820894856	G:A	84.6154	15.3846	G:A	59.2593	40.7407	A:G	51.8519	48.1481	G:A	77.7778	22.2222	G:A	76	24	A:G	78.125	21.875
AX-95248765	3B	821077029	T:C	78.3784	21.6216	T:C	77.2727	22.7273	T:C	78.2609	21.7391	C:T	54.1667	45.8333	T:C	82.6087	17.3913	T:C	80	20
AX-94528671	3D	3628581	T:C	85.1064	14.8936	T:C	70.8333	29.1667	T:C	61.5385	38.4615	C:T	53.8462	46.1538	T:C	76.9231	23.0769	C:T	96.875	3.125
AX-94525765	3D	39538191	C:T	67.3913	32.6087	T:C	51.8519	48.1481	T:C	61.5385	38.4615	T:C	57.6923	42.3077	T:C	66.6667	33.3333	C:T	54.8387	45.1613
AX-94689617	3D	86353075	A:G	71.4286	28.5714	A:G	59.2593	40.7407	G:A	55.5556	44.4444	A:G	53.8462	46.1538	A:G	65.3846	34.6154	G:A	90.625	9.375
AX-95176461	3D	94023239	A:G	76.4706	23.5294	G:A	69.2308	30.7692	G:A	66.6667	33.3333	G:A	61.5385	38.4615	A:G	64	36	G:A	87.0968	12.9032
AX-95226199	3D	269285399	G:T	54	46	T:G	66.6667	33.3333	T:G	74.0741	25.9259	T:G	76.9231	23.0769	T:G	52	48	T:G	93.75	6.25
AX-94535928	3D	294732361	G:A	51.9231	48.0769	A:G	81.4815	18.5185	A:G	62.963	37.037	G:A	59.2593	40.7407	G:A	52	48	A:G	58.0645	41.9355
AX-94720192	3D	303795957	G:T	92	8	G:T	60	40	T:G	52	48	G:T	60	40	G:T	50	50	T:G	92.8571	7.14286
AX-94697168	3D	340711897	C:A	86	14	C:A	62.963	37.037	C:A	51.8519	48.1481	A:C	51.8519	48.1481	C:A	57.6923	42.3077	A:C	100	0
AX-95194018	3D	463690359	G:C	70.5882	29.4118	C:G	59.2593	40.7407	C:G	55.5556	44.4444	C:G	51.8519	48.1481	G:C	53.8462	46.1538	C:G	90.625	9.375
AX-94838180	3D	521325209	A:G	74	26	A:G	53.8462	46.1538	G:A	53.8462	46.1538	G:A	59.2593	40.7407	A:G	57.6923	42.3077	G:A	96.875	3.125
AX-94781486	3D	524870464	G:A	76.4706	23.5294	G:A	53.8462	46.1538	A:G	50	50	A:G	51.8519	48.1481	G:A	69.2308	30.7692	A:G	96.875	3.125
AX-94748732	3D	570805078	C:G	76.9231	23.0769	C:G	74.0741	25.9259	C:G	55.5556	44.4444	G:C	55.5556	44.4444	C:G	80.7692	19.2308	G:C	96.7742	3.22581
AX-94849383	3D	595883405	T:C	73.4694	26.5306	T:C	62.963	37.037	C:T	51.8519	48.1481	C:T	76.9231	23.0769	T:C	50	50	C:T	81.25	18.75
AX-95087639	3D	596339633	A:G	70	30	A:G	59.2593	40.7407	G:A	55.5556	44.4444	G:A	76.9231	23.0769	A:G	50	50	G:A	81.25	18.75
AX-95652296	3D	600261835	G:A	76	24	A:G	51.8519	48.1481	A:G	51.8519	48.1481	A:G	52.1739	47.8261	G:A	90	10	G:A	66.6667	33.3333
AX-94723806	3D	607097496	T:C	61.5385	38.4615	T:C	50	50	C:T	59.2593	40.7407	C:T	77.7778	22.2222	C:T	57.6923	42.3077	C:T	96.875	3.125
AX-95200511	3D	607356040	G:A	60.7843	39.2157	G:A	51.8519	48.1481	A:G	59.2593	40.7407	A:G	77.7778	22.2222	A:G	64	36	A:G	100	0
AX-94421161	3D	607515029	A:G	51.3514	48.6486	G:A	63.1579	36.8421	G:A	72.7273	27.2727	G:A	84	16	G:A	68.1818	31.8182	G:A	100	0
AX-94382700	3D	607923628	T:C	50	50	C:T	51.8519	48.1481	T:C	59.2593	40.7407	T:C	77.7778	22.2222	T:C	61.5385	38.4615	T:C	100	0
AX-94896736	3D	609626719	G:A	68.75	31.25	G:A	66.6667	33.3333	G:A	61.5385	38.4615	A:G	54.1667	45.8333	A:G	50	50	A:G	73.0769	26.9231
AX-94464974	3D	611164140	A:G	69.3878	30.6122	A:G	59.2593	40.7407	G:A	51.8519	48.1481	G:A	77.7778	22.2222	G:A	61.5385	38.4615	G:A	90.3226	9.67742
AX-94598323	3D	611188369	T:C	80	20	T:C	64	36	T:C	59.0909	40.9091	C:T	64.7059	35.2941	T:C	50	50	C:T	80	20
AX-95108152	3D	612524377	T:C	74	26	T:C	59.2593	40.7407	C:T	51.8519	48.1481	C:T	77.7778	22.2222	C:T	61.5385	38.4615	C:T	87.0968	12.9032
AX-94634443	3D	612887735	C:T	72.549	27.451	C:T	62.963	37.037	C:T	51.8519	48.1481	T:C	70.3704	29.6296	T:C	61.5385	38.4615	T:C	87.0968	12.9032
AX-94392971	3D	613735328	T:G	82	18	T:G	61.5385	38.4615	G:T	50	50	G:T	66.6667	33.3333	G:T	53.8462	46.1538	G:T	87.5	12.5
AX-94957332	3D	613954398	C:T	82.3529	17.6471	C:T	61.5385	38.4615	T:C	50	50	T:C	69.2308	30.7692	T:C	53.8462	46.1538	T:C	87.5	12.5
AX-94958018	3D	614030957	C:G	81.25	18.75	C:G	61.5385	38.4615	C:G	50	50	G:C	66.6667	33.3333	G:C	53.8462	46.1538	G:C	87.5	12.5
AX-94520571	4A	12208761	G:T	72.549	27.451	G:T	51.8519	48.1481	T:G	55.5556	44.4444	G:T	55.5556	44.4444	G:T	57.6923	42.3077	T:G	90.625	9.375
AX-94409394	4A	12394820	G:C	66.6667	33.3333	C:G	55.5556	44.4444	C:G	59.2593	40.7407	C:G	55.5556	44.4444	G:C	52	48	C:G	93.75	6.25
AX-94715337	4A	12402333	G:A	72	28	G:A	51.8519	48.1481	A:G	55.5556	44.4444	G:A	55.5556	44.4444	G:A	57.6923	42.3077	A:G	90.625	9.375
AX-95104288	4A	14341056	C:T	78.8462	21.1538	C:T	51.8519	48.1481	T:C	55.5556	44.4444	C:T	65.3846	34.6154	C:T	61.5385	38.4615	T:C	62.5	37.5
AX-94915611	4A	25213400	C:T	89.3617	10.6383	C:T	68	32	T:C	50	50	T:C	50	50	C:T	63.6364	36.3636	T:C	68	32
AX-94477697	4A	27164555	T:C	53.8462	46.1538	T:C	61.5385	38.4615	T:C	70.8333	29.1667	C:T	56	44	T:C	50	50	C:T	51.6129	48.3871
AX-95634516	4A	29069673	A:G	50	50	G:A	51.8519	48.1481	G:A	55.5556	44.4444	G:A	69.2308	30.7692	G:A	80	20	G:A	83.871	16.129
AX-95019395	4A	29453917	C:T	52.9412	47.0588	C:T	58.3333	41.6667	C:T	60.8696	39.1304	T:C	57.6923	42.3077	T:C	50	50	T:C	51.6129	48.3871
AX-94807421	4A	30290517	T:C	50	50	C:T	62.963	37.037	C:T	62.963	37.037	T:C	68	32	T:C	66.6667	33.3333	T:C	80.6452	19.3548
AX-94532720	4A	40442350	C:T	56	44	T:C	55.5556	44.4444	T:C	59.2593	40.7407	T:C	57.6923	42.3077	T:C	60	40	T:C	80	20
AX-94549735	4A	40879515	T:C	73.0769	26.9231	T:C	55.5556	44.4444	C:T	51.8519	48.1481	T:C	66.6667	33.3333	T:C	50	50	T:C	90.3226	9.67742
AX-94582600	4A	41918954	G:T	57.6923	42.3077	T:G	59.2593	40.7407	T:G	59.2593	40.7407	T:G	55.5556	44.4444	T:G	64	36	T:G	80	20
AX-94816781	4A	597909550	T:C	52.9412	47.0588	C:T	70.3704	29.6296	C:T	70.3704	29.6296	C:T	66.6667	33.3333	T:C	69.2308	30.7692	T:C	58.0645	41.9355
AX-94465836	4A	600898975	T:C	64.7059	35.2941	T:C	55.5556	44.4444	C:T	55.5556	44.4444	T:C	61.5385	38.4615	T:C	50	50	T:C	71.875	28.125
AX-95108463	4A	602261154	C:G	84.3137	15.6863	C:G	62.5	37.5	G:C	56	44	G:C	59.0909	40.9091	C:G	76	24	G:C	93.75	6.25
AX-95088190	4A	603460354	G:A	57.6923	42.3077	A:G	57.6923	42.3077	A:G	61.5385	38.4615	A:G	60	40	A:G	65.3846	34.6154	A:G	80.6452	19.3548
AX-94800507	4A	608608106	G:A	64.7059	35.2941	A:G	51.8519	48.1481	A:G	51.8519	48.1481	A:G	61.5385	38.4615	A:G	52	48	A:G	96.875	3.125
AX-94557199	4A	612391001	A:G	56	44	G:A	62.963	37.037	G:A	62.963	37.037	G:A	60	40	G:A	73.0769	26.9231	G:A	96.875	3.125
AX-95630350	4A	636688478	C:A	82.6923	17.3077	C:A	65.3846	34.6154	C:A	53.8462	46.1538	A:C	55.5556	44.4444	C:A	80.7692	19.2308	A:C	84.375	15.625
AX-94611050	4A	658973882	C:T	57.6923	42.3077	T:C	59.2593	40.7407	T:C	74.0741	25.9259	T:C	62.963	37.037	C:T	56	44	T:C	74.1935	25.8065
AX-95257547	4A	662296782	G:A	68.0851	31.9149	A:G	50	50	A:G	73.0769	26.9231	A:G	62.963	37.037	A:G	54.1667	45.8333	A:G	90.3226	9.67742
AX-94982724	4A	690983344	A:C	56.25	43.75	C:A	66.6667	33.3333	C:A	70.3704	29.6296	A:C	50	50	C:A	57.6923	42.3077	C:A	96.875	3.125
AX-95630216	4A	692272765	C:A	59.1837	40.8163	A:C	66.6667	33.3333	A:C	70.3704	29.6296	A:C	53.8462	46.1538	A:C	61.5385	38.4615	A:C	96.875	3.125
AX-95068871	4A	703338548	A:G	74	26	A:G	62.963	37.037	A:G	65.3846	34.6154	G:A	65.3846	34.6154	A:G	88	12	G:A	96.875	3.125
AX-95237300	4A	712856709	C:T	78.8462	21.1538	C:T	51.8519	48.1481	T:C	59.2593	40.7407	C:T	70.3704	29.6296	C:T	73.0769	26.9231	T:C	53.125	46.875
AX-94448800	4A	714407117	T:C	52	48	C:T	62.963	37.037	C:T	61.5385	38.4615	C:T	57.6923	42.3077	T:C	72	28	C:T	56.25	43.75
AX-94858447	4A	715817936	T:C	78.8462	21.1538	C:T	51.8519	48.1481	T:C	55.5556	44.4444	T:C	64	36	T:C	92	8	C:T	87.5	12.5
AX-94434804	4A	717971909	A:C	64.7059	35.2941	C:A	59.2593	40.7407	C:A	51.8519	48.1481	C:A	68	32	A:C	84.6154	15.3846	C:A	96.875	3.125
AX-95010121	4A	744310569	C:T	61.5385	38.4615	T:C	53.8462	46.1538	C:T	61.5385	38.4615	C:T	57.6923	42.3077	C:T	61.5385	38.4615	T:C	64.5161	35.4839
AX-95190182	4B	4992638	C:G	62.7451	37.2549	G:C	55.5556	44.4444	G:C	59.2593	40.7407	G:C	66.6667	33.3333	G:C	73.0769	26.9231	G:C	100	0
AX-94915722	4B	5456899	G:A	61.5385	38.4615	A:G	55.5556	44.4444	A:G	59.2593	40.7407	A:G	59.2593	40.7407	A:G	73.0769	26.9231	A:G	93.75	6.25
AX-94542156	4B	7027561	G:T	74.5098	25.4902	T:G	51.8519	48.1481	T:G	55.5556	44.4444	G:T	51.8519	48.1481	T:G	68	32	T:G	85.7143	14.2857
AX-94512748	4B	7886917	C:T	72.9167	27.0833	T:C	51.8519	48.1481	C:T	51.8519	48.1481	T:C	66.6667	33.3333	T:C	65.3846	34.6154	T:C	76.6667	23.3333
AX-94877747	4B	9958206	T:A	72.549	27.451	T:A	51.8519	48.1481	A:T	53.8462	46.1538	T:A	57.6923	42.3077	A:T	60	40	A:T	75.8621	24.1379
AX-95630040	4B	12893614	A:G	84.6154	15.3846	A:G	59.2593	40.7407	A:G	62.963	37.037	G:A	51.8519	48.1481	A:G	61.5385	38.4615	G:A	67.7419	32.2581
AX-95629824	4B	16056681	A:C	50	50	C:A	51.8519	48.1481	A:C	59.2593	40.7407	A:C	62.963	37.037	A:C	61.5385	38.4615	A:C	96.875	3.125
AX-94545917	4B	25834778	C:T	52.1739	47.8261	C:T	56	44	C:T	58.3333	41.6667	T:C	56	44	C:T	61.5385	38.4615	T:C	96.875	3.125
AX-94858793	4B	27534694	C:T	73.8095	26.1905	T:C	52	48	T:C	52	48	T:C	53.8462	46.1538	C:T	65.2174	34.7826	C:T	65.3846	34.6154
AX-94943082	4B	41846350	A:G	66.6667	33.3333	A:G	73.0769	26.9231	A:G	59.2593	40.7407	G:A	59.2593	40.7407	G:A	60	40	G:A	74.1935	25.8065
AX-95246864	4B	44915890	A:G	58.8235	41.1765	G:A	55.5556	44.4444	G:A	59.2593	40.7407	G:A	80.7692	19.2308	G:A	73.0769	26.9231	G:A	81.25	18.75
AX-94698036	4B	68890931	A:C	70.8333	29.1667	A:C	52.381	47.619	A:C	50	50	C:A	51.8519	48.1481	A:C	69.2308	30.7692	C:A	74.1935	25.8065
AX-94987158	4B	167346639	T:G	76.4706	23.5294	T:G	59.2593	40.7407	T:G	51.8519	48.1481	G:T	70.3704	29.6296	G:T	61.5385	38.4615	G:T	87.5	12.5
AX-94542510	4B	278410127	T:G	60.7843	39.2157	G:T	51.8519	48.1481	T:G	55.5556	44.4444	G:T	70.3704	29.6296	G:T	76.9231	23.0769	G:T	53.125	46.875
AX-94703693	4B	475806797	T:C	72.549	27.451	T:C	62.963	37.037	T:C	51.8519	48.1481	C:T	66.6667	33.3333	T:C	73.0769	26.9231	C:T	67.7419	32.2581
AX-94842990	4B	476371127	C:T	72	28	C:T	62.963	37.037	T:C	51.8519	48.1481	T:C	77.7778	22.2222	C:T	73.0769	26.9231	T:C	100	0
AX-94435252	4B	532719054	C:G	52.9412	47.0588	G:C	51.8519	48.1481	G:C	62.963	37.037	G:C	66.6667	33.3333	C:G	65.3846	34.6154	G:C	96.875	3.125
AX-94495603	4B	597032077	A:G	60.7843	39.2157	G:A	74.0741	25.9259	G:A	77.7778	22.2222	G:A	77.7778	22.2222	G:A	53.8462	46.1538	G:A	90.625	9.375
AX-94893073	4B	600655588	A:G	87.234	12.766	A:G	52	48	G:A	57.6923	42.3077	G:A	62.963	37.037	A:G	76.9231	23.0769	G:A	87.5	12.5
AX-94420805	4B	601051203	T:C	60.7843	39.2157	C:T	74.0741	25.9259	C:T	77.7778	22.2222	C:T	77.7778	22.2222	C:T	53.8462	46.1538	C:T	90.625	9.375
AX-94542843	4B	610800460	C:G	78	22	G:C	61.5385	38.4615	G:C	69.2308	30.7692	C:G	51.8519	48.1481	C:G	56	44	G:C	90.3226	9.67742
AX-94652395	4B	612759620	A:G	77.0833	22.9167	G:A	59.2593	40.7407	G:A	59.2593	40.7407	G:A	56	44	G:A	53.8462	46.1538	A:G	51.8519	48.1481
AX-94470240	4B	616274491	C:T	82.3529	17.6471	C:T	55.5556	44.4444	T:C	55.5556	44.4444	C:T	55.5556	44.4444	C:T	69.2308	30.7692	T:C	96.7742	3.22581
AX-94926956	4B	621326964	A:G	85.4167	14.5833	A:G	51.8519	48.1481	G:A	53.8462	46.1538	A:G	59.0909	40.9091	A:G	68	32	G:A	58.3333	41.6667
AX-94484839	4B	650729126	C:T	92.3077	7.69231	T:C	55.5556	44.4444	C:T	51.8519	48.1481	C:T	70.3704	29.6296	C:T	69.2308	30.7692	C:T	93.5484	6.45161
AX-94521391	4B	650730117	C:T	92.3077	7.69231	T:C	55.5556	44.4444	T:C	50	50	C:T	70.3704	29.6296	C:T	69.2308	30.7692	C:T	90.625	9.375
AX-94950143	4B	657274069	T:C	82.6923	17.3077	T:C	70.8333	29.1667	T:C	60	40	C:T	56	44	T:C	73.0769	26.9231	T:C	75	25
AX-95178464	4B	660725018	A:G	69.0476	30.9524	G:A	53.8462	46.1538	G:A	65.3846	34.6154	G:A	57.6923	42.3077	A:G	50	50	G:A	84.375	15.625
AX-94486277	4B	673203243	T:G	82.3529	17.6471	T:G	66.6667	33.3333	G:T	51.8519	48.1481	T:G	56	44	T:G	79.1667	20.8333	G:T	75	25
AX-94405264	4D	3403289	C:G	66.6667	33.3333	C:G	55.5556	44.4444	C:G	59.2593	40.7407	G:C	55.5556	44.4444	C:G	65.3846	34.6154	G:C	81.25	18.75
AX-94454866	4D	3612555	T:C	74.5098	25.4902	T:C	74.0741	25.9259	T:C	74.0741	25.9259	C:T	51.8519	48.1481	T:C	50	50	T:C	80	20
AX-94618548	4D	80221090	T:G	56.8627	43.1373	T:G	55.5556	44.4444	G:T	51.8519	48.1481	T:G	51.8519	48.1481	G:T	53.8462	46.1538	G:T	100	0
AX-95098004	4D	121182732	G:C	53.8462	46.1538	G:C	55.5556	44.4444	G:C	62.963	37.037	C:G	51.8519	48.1481	C:G	53.8462	46.1538	C:G	93.75	6.25
AX-94391091	4D	318496444	A:G	56	44	A:G	50	50	G:A	54.1667	45.8333	A:G	52	48	A:G	65.3846	34.6154	A:G	78.125	21.875
AX-94838884	4D	479674894	C:T	82.3529	17.6471	T:C	51.8519	48.1481	C:T	55.5556	44.4444	C:T	55.5556	44.4444	C:T	80.7692	19.2308	C:T	78.125	21.875
AX-94669386	4D	490606756	A:C	69.2308	30.7692	A:C	70.3704	29.6296	A:C	55.5556	44.4444	C:A	73.0769	26.9231	A:C	76.9231	23.0769	C:A	90.3226	9.67742
AX-94694404	5A	1267954	C:G	62.7451	37.2549	G:C	51.8519	48.1481	G:C	57.6923	42.3077	C:G	51.8519	48.1481	C:G	72	28	G:C	75.8621	24.1379
AX-94935882	5A	4848259	T:C	63.4615	36.5385	T:C	51.8519	48.1481	T:C	55.5556	44.4444	C:T	62.963	37.037	T:C	53.8462	46.1538	C:T	80	20
AX-95235821	5A	8237880	T:C	76.9231	23.0769	T:C	70.3704	29.6296	T:C	66.6667	33.3333	C:T	53.8462	46.1538	T:C	80	20	T:C	60	40
AX-94738199	5A	9325525	A:G	50	50	G:A	65.3846	34.6154	G:A	76.9231	23.0769	G:A	80.7692	19.2308	G:A	88.4615	11.5385	G:A	100	0
AX-94411096	5A	9835041	T:C	78.4314	21.5686	T:C	65.3846	34.6154	T:C	61.5385	38.4615	C:T	54.1667	45.8333	T:C	65.3846	34.6154	C:T	72.4138	27.5862
AX-94819371	5A	14519811	A:C	50	50	A:C	52	48	C:A	52	48	C:A	76	24	A:C	62.5	37.5	C:A	60	40
AX-94389559	5A	17529294	G:A	54	46	A:G	55.5556	44.4444	G:A	53.8462	46.1538	G:A	74.0741	25.9259	A:G	60	40	G:A	63.3333	36.6667
AX-94436297	5A	18669713	A:C	82.6923	17.3077	A:C	62.963	37.037	A:C	51.8519	48.1481	C:A	55.5556	44.4444	A:C	73.0769	26.9231	C:A	58.0645	41.9355
AX-94505044	5A	19271080	A:G	84.6154	15.3846	A:G	51.8519	48.1481	G:A	59.2593	40.7407	G:A	62.963	37.037	A:G	84	16	G:A	71.875	28.125
AX-94480964	5A	19272179	T:C	89.7959	10.2041	T:C	57.6923	42.3077	T:C	50	50	C:T	56.5217	43.4783	T:C	84	16	C:T	70.9677	29.0323
AX-94445458	5A	51736649	A:C	78.8462	21.1538	A:C	62.963	37.037	A:C	53.8462	46.1538	C:A	51.8519	48.1481	A:C	73.0769	26.9231	C:A	54.8387	45.1613
AX-95238549	5A	52269951	A:G	76.9231	23.0769	A:G	58.3333	41.6667	G:A	54.1667	45.8333	G:A	53.8462	46.1538	A:G	72	28	G:A	53.3333	46.6667
AX-94525913	5A	52443413	G:T	78.8462	21.1538	G:T	62.963	37.037	G:T	51.8519	48.1481	T:G	51.8519	48.1481	G:T	73.0769	26.9231	T:G	56.25	43.75
AX-94446161	5A	59029631	T:C	81.25	18.75	T:C	61.5385	38.4615	T:C	50	50	C:T	57.6923	42.3077	T:C	72	28	C:T	69.2308	30.7692
AX-94403987	5A	64365949	G:T	84.3137	15.6863	G:T	62.963	37.037	G:T	51.8519	48.1481	T:G	53.8462	46.1538	G:T	73.0769	26.9231	T:G	53.3333	46.6667
AX-94564729	5A	64413578	G:A	73.913	26.087	A:G	65.3846	34.6154	A:G	61.5385	38.4615	A:G	61.5385	38.4615	G:A	56	44	A:G	100	0
AX-94701571	5A	66091768	T:G	82.3529	17.6471	T:G	62.963	37.037	T:G	51.8519	48.1481	G:T	51.8519	48.1481	T:G	73.0769	26.9231	T:G	59.375	40.625
AX-94567136	5A	68549889	C:T	82.3529	17.6471	C:T	62.963	37.037	C:T	51.8519	48.1481	T:C	51.8519	48.1481	C:T	73.0769	26.9231	C:T	61.2903	38.7097
AX-94994032	5A	71478678	T:C	82.6923	17.3077	T:C	62.963	37.037	T:C	51.8519	48.1481	C:T	51.8519	48.1481	T:C	76	24	T:C	59.375	40.625
AX-95079359	5A	79263340	G:A	81.6327	18.3673	G:A	60	40	A:G	54.1667	45.8333	A:G	53.8462	46.1538	G:A	68	32	G:A	53.5714	46.4286
AX-94444467	5A	80160980	T:C	82.6923	17.3077	T:C	62.963	37.037	T:C	51.8519	48.1481	C:T	51.8519	48.1481	T:C	69.2308	30.7692	T:C	59.375	40.625
AX-94940509	5A	83929963	A:G	72.7273	27.2727	A:G	52.381	47.619	G:A	56.5217	43.4783	G:A	66.6667	33.3333	A:G	68	32	A:G	59.375	40.625
AX-94968358	5A	86167034	C:A	82.3529	17.6471	C:A	62.963	37.037	C:A	51.8519	48.1481	A:C	51.8519	48.1481	C:A	73.0769	26.9231	C:A	61.2903	38.7097
AX-94657326	5A	88023758	T:C	82	18	T:C	60	40	C:T	52	48	C:T	53.8462	46.1538	T:C	73.0769	26.9231	T:C	56.6667	43.3333
AX-94749386	5A	91119566	C:T	82.3529	17.6471	C:T	62.963	37.037	C:T	51.8519	48.1481	T:C	51.8519	48.1481	C:T	73.0769	26.9231	C:T	59.375	40.625
AX-94470454	5A	104232749	C:G	81.6327	18.3673	C:G	62.963	37.037	C:G	50	50	G:C	51.8519	48.1481	C:G	76	24	C:G	58.0645	41.9355
AX-94634069	5A	219257096	T:C	94.2308	5.76923	T:C	66.6667	33.3333	C:T	51.8519	48.1481	T:C	62.963	37.037	T:C	88	12	C:T	68.75	31.25
AX-94863865	5A	310974271	A:C	80.7692	19.2308	A:C	55.5556	44.4444	C:A	51.8519	48.1481	A:C	51.8519	48.1481	A:C	88.4615	11.5385	C:A	96.875	3.125
AX-94490704	5A	408838413	C:T	57.6923	42.3077	T:C	62.963	37.037	T:C	62.963	37.037	T:C	62.963	37.037	C:T	65.3846	34.6154	T:C	96.875	3.125
AX-94474210	5A	410201489	A:G	56.8627	43.1373	G:A	62.963	37.037	G:A	62.963	37.037	G:A	62.963	37.037	A:G	65.3846	34.6154	G:A	96.875	3.125
AX-94511011	5A	417885566	A:G	59.6154	40.3846	G:A	55.5556	44.4444	G:A	51.8519	48.1481	A:G	51.8519	48.1481	A:G	73.0769	26.9231	G:A	87.5	12.5
AX-94492608	5A	419368091	G:A	57.6923	42.3077	A:G	55.5556	44.4444	A:G	51.8519	48.1481	G:A	51.8519	48.1481	G:A	73.0769	26.9231	A:G	90.3226	9.67742
AX-95025077	5A	419688543	G:A	58	42	A:G	55.5556	44.4444	A:G	51.8519	48.1481	A:G	52	48	G:A	73.0769	26.9231	A:G	87.5	12.5
AX-94723405	5A	422020451	G:A	60.7843	39.2157	A:G	55.5556	44.4444	A:G	51.8519	48.1481	G:A	51.8519	48.1481	G:A	73.0769	26.9231	A:G	87.5	12.5
AX-94487186	5A	422039700	G:C	63.8298	36.1702	C:G	62.963	37.037	C:G	60.8696	39.1304	C:G	62.5	37.5	G:C	80	20	C:G	86.6667	13.3333
AX-95630021	5A	422077599	C:A	65.3846	34.6154	A:C	51.8519	48.1481	C:A	51.8519	48.1481	C:A	55.5556	44.4444	C:A	92.3077	7.69231	A:C	81.25	18.75
AX-95169303	5A	422077746	C:T	55.7692	44.2308	T:C	62.963	37.037	T:C	51.8519	48.1481	T:C	51.8519	48.1481	C:T	80	20	T:C	84.375	15.625
AX-95204677	5A	441922390	G:T	52.9412	47.0588	T:G	51.8519	48.1481	T:G	55.5556	44.4444	G:T	59.2593	40.7407	T:G	65.3846	34.6154	G:T	56.25	43.75
AX-95220729	5A	448607367	A:G	55.7692	44.2308	A:G	53.8462	46.1538	A:G	65.3846	34.6154	G:A	55.5556	44.4444	A:G	53.8462	46.1538	A:G	77.4194	22.5806
AX-94659097	5A	450463768	C:T	50.9804	49.0196	T:C	50	50	C:T	61.5385	38.4615	T:C	55.5556	44.4444	T:C	52	48	C:T	56.25	43.75
AX-94926719	5A	451886180	A:G	63.4615	36.5385	G:A	59.2593	40.7407	G:A	77.7778	22.2222	G:A	55.5556	44.4444	G:A	61.5385	38.4615	G:A	78.125	21.875
AX-94432276	5A	458911356	T:C	80.7692	19.2308	T:C	59.2593	40.7407	C:T	62.963	37.037	T:C	69.2308	30.7692	T:C	65.3846	34.6154	T:C	58.0645	41.9355
AX-94757149	5A	461848271	G:A	68.6275	31.3725	A:G	65.3846	34.6154	A:G	84.6154	15.3846	A:G	51.8519	48.1481	G:A	65.3846	34.6154	A:G	90	10
AX-95077329	5A	462155189	C:T	78.8462	21.1538	C:T	55.5556	44.4444	T:C	65.3846	34.6154	C:T	62.963	37.037	C:T	65.3846	34.6154	T:C	62.069	37.931
AX-94465470	5A	466989048	C:G	68.6275	31.3725	G:C	65.3846	34.6154	G:C	84.6154	15.3846	C:G	50	50	C:G	65.3846	34.6154	G:C	88	12
AX-94512816	5A	467379085	C:T	80.7692	19.2308	C:T	59.2593	40.7407	T:C	61.5385	38.4615	C:T	70.3704	29.6296	C:T	65.3846	34.6154	T:C	54.8387	45.1613
AX-94879628	5A	468464219	A:C	80.7692	19.2308	A:C	55.5556	44.4444	C:A	66.6667	33.3333	A:C	66.6667	33.3333	A:C	65.3846	34.6154	C:A	54.8387	45.1613
AX-94590607	5A	468860786	A:G	68.6275	31.3725	G:A	66.6667	33.3333	G:A	85.1852	14.8148	G:A	51.8519	48.1481	A:G	65.3846	34.6154	G:A	83.871	16.129
AX-94500574	5A	471916446	A:T	72.549	27.451	T:A	51.8519	48.1481	T:A	73.0769	26.9231	A:T	65.3846	34.6154	A:T	58.3333	41.6667	T:A	51.6129	48.3871
AX-95251477	5A	472278231	A:G	73.0769	26.9231	G:A	51.8519	48.1481	G:A	70.3704	29.6296	A:G	66.6667	33.3333	A:G	61.5385	38.4615	G:A	51.6129	48.3871
AX-94400860	5A	473312328	T:A	79.5455	20.4545	T:A	61.5385	38.4615	A:T	58.3333	41.6667	T:A	70.8333	29.1667	T:A	88	12	A:T	50	50
AX-94515946	5A	475633045	G:A	71.1538	28.8462	A:G	51.8519	48.1481	A:G	74.0741	25.9259	G:A	66.6667	33.3333	G:A	61.5385	38.4615	A:G	61.2903	38.7097
AX-95157689	5A	475645077	A:T	72.549	27.451	A:T	51.8519	48.1481	T:A	70.3704	29.6296	A:T	66.6667	33.3333	A:T	61.5385	38.4615	A:T	50	50
AX-95085015	5A	480284515	A:C	69.2308	30.7692	C:A	51.8519	48.1481	C:A	70.3704	29.6296	C:A	51.8519	48.1481	A:C	57.6923	42.3077	C:A	61.2903	38.7097
AX-94452354	5A	481670059	C:G	71.1538	28.8462	C:G	59.2593	40.7407	G:C	55.5556	44.4444	C:G	66.6667	33.3333	C:G	76.9231	23.0769	G:C	64.5161	35.4839
AX-94656347	5A	481892749	G:C	82.3529	17.6471	G:C	74.0741	25.9259	G:C	85.1852	14.8148	C:G	51.8519	48.1481	G:C	65.3846	34.6154	G:C	68.9655	31.0345
AX-94731078	5A	482119840	T:G	84.6154	15.3846	T:G	65.3846	34.6154	G:T	50	50	T:G	92.5926	7.40741	T:G	96.1538	3.84615	T:G	58.0645	41.9355
AX-94937999	5A	494870842	A:G	67.3077	32.6923	G:A	55.5556	44.4444	G:A	59.2593	40.7407	A:G	51.8519	48.1481	A:G	57.6923	42.3077	A:G	62.5	37.5
AX-95107988	5A	495312230	A:G	50	50	G:A	66.6667	33.3333	G:A	69.2308	30.7692	G:A	61.5385	38.4615	A:G	57.6923	42.3077	G:A	90.3226	9.67742
AX-95187165	5A	524721007	G:A	74.5098	25.4902	G:A	74.0741	25.9259	G:A	61.5385	38.4615	A:G	55.5556	44.4444	G:A	84	16	A:G	64.5161	35.4839
AX-94706027	5A	549162857	A:C	54.902	45.098	A:C	59.2593	40.7407	A:C	55.5556	44.4444	C:A	62.963	37.037	A:C	53.8462	46.1538	C:A	87.5	12.5
AX-94440814	5A	567522304	A:T	76.4706	23.5294	T:A	51.8519	48.1481	T:A	62.963	37.037	T:A	53.8462	46.1538	A:T	72	28	T:A	67.7419	32.2581
AX-94724413	5A	568160475	T:C	78.8462	21.1538	T:C	52	48	T:C	50	50	C:T	59.2593	40.7407	T:C	92.3077	7.69231	C:T	96.7742	3.22581
AX-94706894	5A	569288639	G:T	75	25	T:G	55.5556	44.4444	T:G	59.2593	40.7407	T:G	59.2593	40.7407	G:T	76.9231	23.0769	T:G	90.625	9.375
AX-95197962	5A	569719324	G:A	78	22	G:A	72.7273	27.2727	G:A	65.2174	34.7826	A:G	50	50	G:A	100	0	A:G	72.4138	27.5862
AX-94443922	5A	578061365	C:T	76.9231	23.0769	T:C	51.8519	48.1481	C:T	55.5556	44.4444	C:T	80.7692	19.2308	C:T	92	8	T:C	81.25	18.75
AX-94398741	5A	582103970	T:C	71.1538	28.8462	C:T	51.8519	48.1481	C:T	55.5556	44.4444	C:T	51.8519	48.1481	C:T	52	48	C:T	51.6129	48.3871
AX-94818117	5A	591463464	C:T	78.8462	21.1538	C:T	59.2593	40.7407	C:T	62.963	37.037	T:C	50	50	C:T	73.0769	26.9231	C:T	78.125	21.875
AX-94396672	5A	597686169	A:T	70.5882	29.4118	T:A	51.8519	48.1481	A:T	51.8519	48.1481	A:T	53.8462	46.1538	A:T	84.6154	15.3846	T:A	86.6667	13.3333
AX-94419814	5A	603369110	A:G	67.3077	32.6923	G:A	62.963	37.037	G:A	51.8519	48.1481	G:A	51.8519	48.1481	A:G	80.7692	19.2308	G:A	84.375	15.625
AX-95630204	5A	603371107	A:G	72	28	G:A	62.963	37.037	G:A	51.8519	48.1481	A:G	50	50	A:G	80.7692	19.2308	G:A	83.871	16.129
AX-94676686	5A	609865463	A:C	50.9804	49.0196	C:A	66.6667	33.3333	C:A	62.963	37.037	C:A	77.7778	22.2222	A:C	76.9231	23.0769	C:A	96.875	3.125
AX-95629926	5A	610217026	G:A	63.2653	36.7347	A:G	51.8519	48.1481	G:A	55.5556	44.4444	A:G	61.5385	38.4615	G:A	88	12	A:G	51.6129	48.3871
AX-94645340	5A	611558406	G:C	53.8462	46.1538	C:G	62.963	37.037	C:G	55.5556	44.4444	C:G	66.6667	33.3333	G:C	84.6154	15.3846	C:G	87.5	12.5
AX-94482861	5A	643622725	A:G	71.1538	28.8462	A:G	66.6667	33.3333	A:G	59.2593	40.7407	G:A	57.6923	42.3077	A:G	73.0769	26.9231	G:A	78.125	21.875
AX-94515371	5A	657206948	G:A	62	38	G:A	51.8519	48.1481	A:G	56	44	A:G	66.6667	33.3333	G:A	60	40	A:G	93.5484	6.45161
AX-94814469	5A	664483595	T:C	57.6923	42.3077	T:C	77.7778	22.2222	T:C	77.7778	22.2222	C:T	59.2593	40.7407	T:C	76.9231	23.0769	C:T	84.375	15.625
AX-94391188	5A	666737099	C:T	62.7451	37.2549	C:T	55.5556	44.4444	T:C	61.5385	38.4615	T:C	76.9231	23.0769	T:C	69.2308	30.7692	T:C	80.6452	19.3548
AX-94683931	5A	667102877	C:T	78.7234	21.2766	C:T	57.6923	42.3077	C:T	53.8462	46.1538	T:C	52	48	C:T	60.8696	39.1304	C:T	51.6129	48.3871
AX-94462650	5A	671393423	G:A	86.5385	13.4615	G:A	77.7778	22.2222	G:A	59.2593	40.7407	A:G	59.2593	40.7407	G:A	76.9231	23.0769	A:G	71.875	28.125
AX-94452971	5A	678229450	G:C	53.8462	46.1538	C:G	69.2308	30.7692	C:G	74.0741	25.9259	C:G	59.2593	40.7407	C:G	76	24	G:C	87.0968	12.9032
AX-95628984	5A	680209863	A:G	57.6923	42.3077	A:G	62.963	37.037	A:G	51.8519	48.1481	G:A	66.6667	33.3333	A:G	65.3846	34.6154	G:A	80.6452	19.3548
AX-94431079	5A	684703857	A:T	54.902	45.098	A:T	51.8519	48.1481	T:A	51.8519	48.1481	T:A	51.8519	48.1481	T:A	52	48	A:T	83.871	16.129
AX-95129770	5A	684760038	T:C	56	44	T:C	51.8519	48.1481	C:T	51.8519	48.1481	C:T	51.8519	48.1481	C:T	52	48	T:C	83.871	16.129
AX-95097524	5A	693657652	G:A	90.3846	9.61538	G:A	62.963	37.037	G:A	51.8519	48.1481	A:G	51.8519	48.1481	G:A	92.3077	7.69231	G:A	54.8387	45.1613
AX-94613491	5A	698509784	T:C	50	50	C:T	60	40	C:T	68	32	C:T	84	16	T:C	84.6154	15.3846	C:T	63.3333	36.6667
AX-94793259	5A	702136433	C:T	82.3529	17.6471	C:T	59.2593	40.7407	C:T	66.6667	33.3333	T:C	59.2593	40.7407	C:T	92.3077	7.69231	T:C	64.5161	35.4839
AX-95077733	5A	706274335	G:A	58.8235	41.1765	A:G	51.8519	48.1481	G:A	55.5556	44.4444	G:A	52	48	G:A	76	24	A:G	70	30
AX-94978088	5A	706542740	G:T	58	42	T:G	65.3846	34.6154	T:G	58.3333	41.6667	G:T	54.1667	45.8333	G:T	73.0769	26.9231	T:G	70.9677	29.0323
AX-94723934	5B	19581	C:T	78.8462	21.1538	C:T	70.3704	29.6296	C:T	59.2593	40.7407	T:C	51.8519	48.1481	T:C	53.8462	46.1538	C:T	56.25	43.75
AX-95100031	5B	1155861	C:G	80.7692	19.2308	C:G	74.0741	25.9259	C:G	65.3846	34.6154	G:C	51.8519	48.1481	C:G	50	50	C:G	78.125	21.875
AX-95205468	5B	6365489	C:T	76.4706	23.5294	C:T	66.6667	33.3333	C:T	59.2593	40.7407	T:C	51.8519	48.1481	T:C	53.8462	46.1538	C:T	53.125	46.875
AX-94406039	5B	6651421	A:G	72.549	27.451	A:G	59.2593	40.7407	G:A	51.8519	48.1481	A:G	51.8519	48.1481	G:A	61.5385	38.4615	G:A	68.75	31.25
AX-94631203	5B	17545983	G:T	73.0769	26.9231	G:T	51.8519	48.1481	G:T	51.8519	48.1481	T:G	62.963	37.037	T:G	69.2308	30.7692	T:G	87.0968	12.9032
AX-94559061	5B	17968928	C:G	56.8627	43.1373	G:C	51.8519	48.1481	G:C	59.2593	40.7407	G:C	70.3704	29.6296	G:C	72	28	G:C	90.3226	9.67742
AX-94442680	5B	39849163	G:C	74	26	G:C	70.3704	29.6296	G:C	68	32	C:G	59.0909	40.9091	G:C	91.6667	8.33333	C:G	75.8621	24.1379
AX-95011964	5B	43190894	C:G	50	50	G:C	61.5385	38.4615	G:C	62.963	37.037	G:C	51.8519	48.1481	G:C	61.5385	38.4615	C:G	85.1852	14.8148
AX-94612603	5B	50237398	T:G	53.0612	46.9388	G:T	63.6364	36.3636	G:T	60.8696	39.1304	G:T	73.0769	26.9231	G:T	56	44	G:T	75.8621	24.1379
AX-94424012	5B	58331943	C:T	67.3077	32.6923	C:T	57.6923	42.3077	C:T	53.8462	46.1538	T:C	51.8519	48.1481	T:C	76.9231	23.0769	T:C	51.6129	48.3871
AX-94551575	5B	58451188	C:G	68.2927	31.7073	G:C	68.1818	31.8182	G:C	71.4286	28.5714	G:C	54.1667	45.8333	G:C	63.1579	36.8421	G:C	96.875	3.125
AX-94965780	5B	58563966	C:T	68.6275	31.3725	C:T	59.2593	40.7407	C:T	55.5556	44.4444	T:C	51.8519	48.1481	T:C	76.9231	23.0769	T:C	50	50
AX-94941430	5B	63615685	T:C	50	50	C:T	64	36	C:T	69.2308	30.7692	C:T	100	0	C:T	90.4762	9.52381	C:T	84	16
AX-94581829	5B	87970970	C:T	52.9412	47.0588	C:T	57.6923	42.3077	T:C	52	48	C:T	65.3846	34.6154	C:T	64	36	C:T	83.3333	16.6667
AX-94727527	5B	114434105	C:T	82.6923	17.3077	C:T	62.963	37.037	C:T	51.8519	48.1481	T:C	51.8519	48.1481	C:T	76.9231	23.0769	C:T	59.375	40.625
AX-94886530	5B	186843706	G:A	65.3846	34.6154	A:G	55.5556	44.4444	G:A	51.8519	48.1481	G:A	74.0741	25.9259	G:A	76.9231	23.0769	G:A	61.5385	38.4615
AX-94419677	5B	239397827	C:T	59.6154	40.3846	C:T	53.8462	46.1538	C:T	61.5385	38.4615	T:C	54.1667	45.8333	C:T	65.3846	34.6154	T:C	77.4194	22.5806
AX-94808510	5B	278448470	T:C	96	4	T:C	66.6667	33.3333	C:T	51.8519	48.1481	T:C	62.963	37.037	T:C	88.4615	11.5385	C:T	70.9677	29.0323
AX-94405947	5B	315243260	G:A	71.1538	28.8462	G:A	66.6667	33.3333	G:A	70.3704	29.6296	A:G	51.8519	48.1481	G:A	92	8	A:G	75	25
AX-94598757	5B	316562218	T:C	54	46	C:T	53.8462	46.1538	C:T	65.3846	34.6154	C:T	52	48	C:T	84.6154	15.3846	T:C	84.6154	15.3846
AX-94600691	5B	318283812	G:A	52.0833	47.9167	A:G	51.8519	48.1481	A:G	62.963	37.037	G:A	51.8519	48.1481	A:G	84.6154	15.3846	G:A	87.0968	12.9032
AX-94645551	5B	322290072	A:G	55.7692	44.2308	G:A	51.8519	48.1481	G:A	61.5385	38.4615	A:G	51.8519	48.1481	G:A	84.6154	15.3846	A:G	90.3226	9.67742
AX-94720687	5B	322553471	G:T	54	46	G:T	54.1667	45.8333	T:G	58.3333	41.6667	G:T	52.1739	47.8261	T:G	83.3333	16.6667	G:T	87.5	12.5
AX-94909432	5B	325090617	G:C	54	46	C:G	53.8462	46.1538	C:G	62.963	37.037	G:C	51.8519	48.1481	C:G	84.6154	15.3846	G:C	87.0968	12.9032
AX-94392439	5B	356188227	C:T	55.7692	44.2308	T:C	51.8519	48.1481	C:T	62.963	37.037	C:T	77.7778	22.2222	C:T	65.3846	34.6154	C:T	68.75	31.25
AX-94862492	5B	391049811	C:T	80.7692	19.2308	C:T	51.8519	48.1481	T:C	51.8519	48.1481	C:T	51.8519	48.1481	T:C	60	40	T:C	78.125	21.875
AX-94799632	5B	418015842	T:C	64.7059	35.2941	C:T	53.8462	46.1538	C:T	58.3333	41.6667	T:C	50	50	C:T	57.8947	42.1053	T:C	81.25	18.75
AX-95103909	5B	432156352	T:G	54.902	45.098	G:T	66.6667	33.3333	G:T	70.3704	29.6296	G:T	80	20	G:T	64	36	G:T	100	0
AX-94577325	5B	433528763	G:A	82	18	G:A	55.5556	44.4444	A:G	65.3846	34.6154	G:A	69.2308	30.7692	G:A	65.3846	34.6154	A:G	53.3333	46.6667
AX-94488630	5B	433532884	G:A	67.3077	32.6923	A:G	51.8519	48.1481	G:A	55.5556	44.4444	G:A	55.5556	44.4444	G:A	80.7692	19.2308	G:A	81.4815	18.5185
AX-94782092	5B	452130406	A:G	70.4545	29.5455	G:A	65.2174	34.7826	G:A	65.2174	34.7826	G:A	65.3846	34.6154	A:G	52.1739	47.8261	G:A	100	0
AX-94412441	5B	456508807	C:G	53.8462	46.1538	G:C	51.8519	48.1481	G:C	62.963	37.037	C:G	55.5556	44.4444	C:G	50	50	C:G	81.25	18.75
AX-94552728	5B	457914168	G:C	53.8462	46.1538	C:G	57.6923	42.3077	C:G	61.5385	38.4615	G:C	55.5556	44.4444	C:G	50	50	G:C	81.25	18.75
AX-94453200	5B	474478885	C:G	72	28	G:C	57.6923	42.3077	G:C	57.6923	42.3077	C:G	64	36	G:C	61.5385	38.4615	G:C	59.0909	40.9091
AX-94447381	5B	479735139	A:G	78	22	G:A	55.5556	44.4444	A:G	55.5556	44.4444	A:G	77.7778	22.2222	A:G	53.8462	46.1538	A:G	80.6452	19.3548
AX-94537482	5B	519151944	T:G	51.9231	48.0769	G:T	55.5556	44.4444	G:T	55.5556	44.4444	G:T	68	32	G:T	57.6923	42.3077	G:T	71.875	28.125
AX-95205856	5B	536516629	T:C	84	16	T:C	58.3333	41.6667	C:T	52	48	T:C	62.5	37.5	T:C	52	48	C:T	74.1935	25.8065
AX-94771499	5B	542952919	G:A	62	38	A:G	55.5556	44.4444	A:G	62.963	37.037	A:G	53.8462	46.1538	A:G	53.8462	46.1538	A:G	90.625	9.375
AX-94912015	5B	546826568	G:A	50.9804	49.0196	G:A	51.8519	48.1481	G:A	53.8462	46.1538	A:G	68	32	G:A	69.2308	30.7692	A:G	90.625	9.375
AX-94941069	5B	546830020	A:G	50	50	G:A	51.8519	48.1481	G:A	51.8519	48.1481	A:G	69.2308	30.7692	G:A	69.2308	30.7692	A:G	90.625	9.375
AX-94406111	5B	555185056	T:C	88.2353	11.7647	T:C	51.8519	48.1481	C:T	51.8519	48.1481	T:C	55.5556	44.4444	T:C	60	40	T:C	90.625	9.375
AX-95100010	5B	555943733	G:A	80.7692	19.2308	G:A	51.8519	48.1481	A:G	51.8519	48.1481	A:G	55.5556	44.4444	G:A	57.6923	42.3077	A:G	70.9677	29.0323
AX-94455639	5B	556182606	T:C	78.4314	21.5686	C:T	55.5556	44.4444	C:T	60	40	C:T	70.3704	29.6296	T:C	57.6923	42.3077	C:T	75	25
AX-94717904	5B	558625452	C:A	84.6154	15.3846	C:A	53.8462	46.1538	A:C	65.3846	34.6154	C:A	55.5556	44.4444	C:A	53.8462	46.1538	C:A	78.125	21.875
AX-95259336	5B	560395292	C:T	67.3077	32.6923	T:C	65.3846	34.6154	T:C	69.2308	30.7692	T:C	62.963	37.037	T:C	69.2308	30.7692	T:C	82.7586	17.2414
AX-94702867	5B	560732412	A:C	80.3922	19.6078	C:A	51.8519	48.1481	C:A	62.963	37.037	A:C	51.8519	48.1481	C:A	61.5385	38.4615	A:C	75	25
AX-94688821	5B	571184205	C:T	76.9231	23.0769	C:T	51.8519	48.1481	T:C	51.8519	48.1481	C:T	59.2593	40.7407	C:T	53.8462	46.1538	C:T	82.7586	17.2414
AX-94541836	5B	572140460	A:G	71.1538	28.8462	A:G	74.0741	25.9259	A:G	66.6667	33.3333	G:A	51.8519	48.1481	A:G	73.0769	26.9231	G:A	80.6452	19.3548
AX-94519749	5B	575521326	C:T	61.5385	38.4615	T:C	66.6667	33.3333	T:C	70.3704	29.6296	T:C	62.963	37.037	C:T	73.0769	26.9231	T:C	100	0
AX-95166397	5B	580103287	C:T	70.5882	29.4118	T:C	55.5556	44.4444	T:C	55.5556	44.4444	C:T	51.8519	48.1481	C:T	65.3846	34.6154	T:C	90	10
AX-94463626	5B	580840106	T:C	58.8235	41.1765	T:C	55.5556	44.4444	C:T	55.5556	44.4444	C:T	62.963	37.037	C:T	57.6923	42.3077	C:T	96.875	3.125
AX-95154188	5B	585753786	T:C	57.6923	42.3077	C:T	55.5556	44.4444	C:T	55.5556	44.4444	C:T	70.3704	29.6296	C:T	60	40	C:T	100	0
AX-95113708	5B	594908647	T:C	69.2308	30.7692	T:C	70.3704	29.6296	T:C	55.5556	44.4444	C:T	55.5556	44.4444	T:C	73.0769	26.9231	T:C	50	50
AX-95210712	5B	631951899	G:T	51.9231	48.0769	T:G	74.0741	25.9259	T:G	62.963	37.037	T:G	51.8519	48.1481	T:G	56	44	T:G	87.0968	12.9032
AX-94649734	5B	632153294	T:C	52.9412	47.0588	C:T	74.0741	25.9259	C:T	62.963	37.037	T:C	50	50	C:T	56	44	C:T	87.0968	12.9032
AX-94562180	5B	662980380	A:T	57.6923	42.3077	A:T	59.2593	40.7407	A:T	70.3704	29.6296	T:A	51.8519	48.1481	A:T	57.6923	42.3077	T:A	75	25
AX-95173034	5B	667839929	C:T	50.9804	49.0196	T:C	57.6923	42.3077	T:C	65.3846	34.6154	C:T	53.8462	46.1538	T:C	62.5	37.5	C:T	83.871	16.129
AX-94815931	5B	669897777	C:T	52.9412	47.0588	T:C	62.963	37.037	T:C	72	28	T:C	65.3846	34.6154	T:C	57.6923	42.3077	T:C	83.871	16.129
AX-94552662	5B	670305034	C:G	51.9231	48.0769	G:C	62.963	37.037	G:C	74.0741	25.9259	G:C	74.0741	25.9259	G:C	57.6923	42.3077	G:C	78.125	21.875
AX-94994996	5B	670831059	G:T	59.6154	40.3846	G:T	51.8519	48.1481	T:G	57.6923	42.3077	G:T	65.3846	34.6154	T:G	56	44	G:T	77.4194	22.5806
AX-94499014	5B	678339216	G:T	73.0769	26.9231	G:T	51.8519	48.1481	T:G	51.8519	48.1481	T:G	51.8519	48.1481	G:T	84.6154	15.3846	T:G	90.3226	9.67742
AX-95251997	5B	679133531	G:A	80.7692	19.2308	A:G	51.8519	48.1481	G:A	51.8519	48.1481	G:A	59.2593	40.7407	G:A	88.4615	11.5385	A:G	50	50
AX-94693063	5B	679346873	G:C	74.5098	25.4902	C:G	59.2593	40.7407	C:G	55.5556	44.4444	C:G	55.5556	44.4444	G:C	88.4615	11.5385	C:G	77.4194	22.5806
AX-94443369	5B	689068913	G:C	72.549	27.451	C:G	51.8519	48.1481	G:C	55.5556	44.4444	C:G	59.2593	40.7407	C:G	76.9231	23.0769	C:G	50	50
AX-94691215	5B	689069065	G:A	70.2128	29.7872	A:G	51.8519	48.1481	G:A	55.5556	44.4444	A:G	64	36	A:G	76.9231	23.0769	A:G	50	50
AX-94838635	5B	691987645	T:C	94	6	T:C	69.2308	30.7692	C:T	53.8462	46.1538	T:C	55.5556	44.4444	T:C	65.2174	34.7826	T:C	72.4138	27.5862
AX-94677852	5B	692633736	G:A	52.9412	47.0588	A:G	62.963	37.037	A:G	59.2593	40.7407	A:G	85.1852	14.8148	A:G	69.2308	30.7692	G:A	54.8387	45.1613
AX-95019636	5B	696490455	C:T	69.3878	30.6122	C:T	59.2593	40.7407	C:T	68	32	T:C	55.5556	44.4444	C:T	65.3846	34.6154	C:T	58.0645	41.9355
AX-94692911	5B	701188846	G:T	73.0769	26.9231	T:G	52	48	T:G	64	36	T:G	55.5556	44.4444	T:G	60	40	G:T	93.3333	6.66667
AX-94932343	5B	707131740	T:C	62.7451	37.2549	C:T	51.8519	48.1481	T:C	62.963	37.037	T:C	59.2593	40.7407	T:C	88.4615	11.5385	T:C	53.125	46.875
AX-94474369	5B	708229373	T:C	54.902	45.098	T:C	52	48	T:C	54.1667	45.8333	C:T	51.8519	48.1481	T:C	73.0769	26.9231	T:C	58.0645	41.9355
AX-94530330	5D	1587345	C:G	80.7692	19.2308	C:G	73.0769	26.9231	C:G	65.3846	34.6154	G:C	51.8519	48.1481	C:G	50	50	C:G	56.25	43.75
AX-94991433	5D	3609859	C:T	70.5882	29.4118	C:T	51.8519	48.1481	C:T	51.8519	48.1481	T:C	51.8519	48.1481	C:T	96.1538	3.84615	T:C	96.7742	3.22581
AX-94530327	5D	29585008	A:G	72.9167	27.0833	G:A	76.9231	23.0769	G:A	80.7692	19.2308	G:A	59.2593	40.7407	A:G	69.5652	30.4348	G:A	93.5484	6.45161
AX-94523846	5D	73498251	C:T	75.5102	24.4898	T:C	62.963	37.037	T:C	59.2593	40.7407	T:C	66.6667	33.3333	C:T	65.3846	34.6154	T:C	96.7742	3.22581
AX-94412625	5D	114477772	C:T	66.6667	33.3333	T:C	50	50	C:T	52	48	C:T	56.5217	43.4783	C:T	70.8333	29.1667	T:C	83.871	16.129
AX-94772916	5D	496067084	G:T	70.5882	29.4118	T:G	74.0741	25.9259	T:G	70.3704	29.6296	T:G	73.0769	26.9231	G:T	60	40	T:G	89.6552	10.3448
AX-94986935	5D	501148570	A:G	64.7059	35.2941	G:A	59.2593	40.7407	G:A	57.6923	42.3077	G:A	51.8519	48.1481	A:G	52	48	G:A	90.3226	9.67742
AX-94666960	5D	522037174	T:C	75.5102	24.4898	C:T	62.963	37.037	C:T	59.2593	40.7407	T:C	52	48	C:T	53.8462	46.1538	C:T	96.6667	3.33333
AX-94670129	5D	522037230	C:T	72	28	T:C	65.3846	34.6154	T:C	59.2593	40.7407	T:C	51.8519	48.1481	T:C	53.8462	46.1538	T:C	96.7742	3.22581
AX-94460707	5D	543502031	C:T	66.6667	33.3333	T:C	59.2593	40.7407	T:C	55.5556	44.4444	T:C	51.8519	48.1481	C:T	53.8462	46.1538	T:C	87.0968	12.9032
AX-94953967	5D	549579145	T:C	68.75	31.25	T:C	60	40	T:C	56	44	C:T	51.8519	48.1481	T:C	64	36	C:T	93.5484	6.45161
AX-94764066	5D	549758124	G:C	70	30	C:G	59.2593	40.7407	C:G	55.5556	44.4444	C:G	51.8519	48.1481	C:G	50	50	C:G	96.875	3.125
AX-94914596	5D	549810858	C:A	80.7692	19.2308	C:A	61.5385	38.4615	C:A	61.5385	38.4615	A:C	51.8519	48.1481	C:A	68	32	A:C	90.625	9.375
AX-94690489	5D	549856922	T:C	73.4694	26.5306	C:T	57.6923	42.3077	C:T	55.5556	44.4444	C:T	51.8519	48.1481	T:C	56	44	C:T	93.75	6.25
AX-94994347	5D	550191275	G:T	69.3878	30.6122	T:G	59.2593	40.7407	T:G	55.5556	44.4444	G:T	54.1667	45.8333	G:T	53.8462	46.1538	T:G	88	12
AX-94940447	5D	550300517	C:T	69.2308	30.7692	T:C	59.2593	40.7407	T:C	55.5556	44.4444	T:C	51.8519	48.1481	C:T	53.8462	46.1538	T:C	87.5	12.5
AX-94635592	5D	552697596	A:C	73.0769	26.9231	C:A	62.963	37.037	C:A	57.6923	42.3077	C:A	51.8519	48.1481	C:A	53.8462	46.1538	C:A	90.3226	9.67742
AX-94551975	6A	616818	C:T	80.7692	19.2308	T:C	57.6923	42.3077	T:C	65.3846	34.6154	T:C	69.2308	30.7692	C:T	72	28	T:C	88.4615	11.5385
AX-94809955	6A	631698	C:T	55.7692	44.2308	T:C	70.3704	29.6296	T:C	74.0741	25.9259	T:C	74.0741	25.9259	C:T	65.3846	34.6154	T:C	90.625	9.375
AX-94746756	6A	796208	C:T	60.7843	39.2157	C:T	70.3704	29.6296	T:C	51.8519	48.1481	C:T	62.963	37.037	C:T	65.3846	34.6154	C:T	65.625	34.375
AX-94624949	6A	2957421	A:G	69.2308	30.7692	G:A	55.5556	44.4444	G:A	59.2593	40.7407	G:A	66.6667	33.3333	A:G	65.3846	34.6154	G:A	87.0968	12.9032
AX-94584025	6A	2972576	T:C	84.6154	15.3846	T:C	66.6667	33.3333	T:C	51.8519	48.1481	C:T	51.8519	48.1481	T:C	76	24	T:C	54.8387	45.1613
AX-94478216	6A	3206264	G:T	69.2308	30.7692	T:G	55.5556	44.4444	T:G	59.2593	40.7407	T:G	62.963	37.037	G:T	65.3846	34.6154	T:G	84.375	15.625
AX-94979699	6A	3706196	A:C	59.6154	40.3846	A:C	57.6923	42.3077	A:C	70.3704	29.6296	C:A	61.5385	38.4615	A:C	62.5	37.5	C:A	72	28
AX-94647143	6A	4269040	C:G	66	34	C:G	74.0741	25.9259	C:G	85.1852	14.8148	G:C	55.5556	44.4444	C:G	69.2308	30.7692	C:G	62.5	37.5
AX-95192347	6A	5602830	T:G	68	32	T:G	57.6923	42.3077	T:G	70.3704	29.6296	G:T	59.2593	40.7407	T:G	68	32	G:T	77.4194	22.5806
AX-95143327	6A	6717990	G:C	65.3846	34.6154	G:C	62.963	37.037	G:C	70.3704	29.6296	C:G	62.963	37.037	G:C	69.2308	30.7692	C:G	74.1935	25.8065
AX-94552881	6A	11557975	G:T	64.5833	35.4167	G:T	50	50	G:T	54.5455	45.4545	T:G	65	35	G:T	79.1667	20.8333	T:G	85.1852	14.8148
AX-94589905	6A	12388401	G:T	67.3077	32.6923	T:G	51.8519	48.1481	T:G	55.5556	44.4444	T:G	62.963	37.037	G:T	53.8462	46.1538	T:G	82.7586	17.2414
AX-95156598	6A	13071951	A:G	55.7692	44.2308	G:A	70.3704	29.6296	G:A	76.9231	23.0769	G:A	88.8889	11.1111	G:A	65.3846	34.6154	G:A	93.75	6.25
AX-94712142	6A	13806421	C:A	61.5385	38.4615	A:C	50	50	C:A	54.1667	45.8333	A:C	59.0909	40.9091	C:A	85	15	A:C	50	50
AX-95259089	6A	14608827	T:C	58	42	T:C	66.6667	33.3333	C:T	60	40	C:T	70.8333	29.1667	T:C	50	50	C:T	64.5161	35.4839
AX-94729591	6A	16566446	C:T	82.6087	17.3913	C:T	64	36	T:C	52	48	T:C	66.6667	33.3333	C:T	53.8462	46.1538	T:C	80	20
AX-94660568	6A	17638958	C:T	84.6154	15.3846	C:T	62.963	37.037	T:C	51.8519	48.1481	T:C	62.963	37.037	C:T	57.6923	42.3077	T:C	71.875	28.125
AX-94659820	6A	17910996	T:C	57.6923	42.3077	C:T	57.6923	42.3077	T:C	53.8462	46.1538	T:C	59.2593	40.7407	T:C	53.8462	46.1538	T:C	71.875	28.125
AX-94963189	6A	18460352	T:C	67.3077	32.6923	C:T	70.3704	29.6296	C:T	66.6667	33.3333	T:C	59.2593	40.7407	C:T	69.2308	30.7692	T:C	67.7419	32.2581
AX-94668549	6A	21438266	G:A	62.069	37.931	A:G	58.3333	41.6667	A:G	54.1667	45.8333	A:G	50	50	A:G	73.913	26.087	G:A	77.7778	22.2222
AX-94764214	6A	21519231	T:C	75	25	C:T	59.2593	40.7407	C:T	51.8519	48.1481	T:C	55.5556	44.4444	C:T	65.3846	34.6154	T:C	67.8571	32.1429
AX-95230097	6A	21519415	G:A	75	25	A:G	57.6923	42.3077	A:G	50	50	G:A	57.6923	42.3077	A:G	65.3846	34.6154	G:A	74.1935	25.8065
AX-94931523	6A	22022333	G:C	80.7692	19.2308	C:G	50	50	G:C	53.8462	46.1538	G:C	55.5556	44.4444	C:G	65.3846	34.6154	G:C	81.25	18.75
AX-94446386	6A	22023487	G:T	60	40	T:G	73.0769	26.9231	T:G	73.0769	26.9231	T:G	68	32	T:G	73.0769	26.9231	G:T	58.3333	41.6667
AX-94855848	6A	22445070	C:T	78.8462	21.1538	T:C	65.3846	34.6154	T:C	53.8462	46.1538	C:T	55.5556	44.4444	T:C	65.3846	34.6154	C:T	80.6452	19.3548
AX-94918549	6A	22530205	T:C	78.8462	21.1538	C:T	61.5385	38.4615	T:C	52	48	T:C	57.6923	42.3077	C:T	65.3846	34.6154	T:C	83.3333	16.6667
AX-94393483	6A	22555295	T:G	80.3922	19.6078	G:T	62.963	37.037	G:T	51.8519	48.1481	T:G	55.5556	44.4444	G:T	65.3846	34.6154	T:G	80.6452	19.3548
AX-95017416	6A	38473005	A:G	57.6923	42.3077	G:A	66.6667	33.3333	G:A	70.3704	29.6296	G:A	81.4815	18.5185	G:A	73.0769	26.9231	G:A	81.25	18.75
AX-95184774	6A	50662143	G:C	75	25	C:G	62.963	37.037	C:G	66.6667	33.3333	G:C	51.8519	48.1481	C:G	50	50	G:C	53.125	46.875
AX-95011946	6A	57725650	G:A	60	40	A:G	59.2593	40.7407	A:G	77.7778	22.2222	A:G	77.7778	22.2222	A:G	88.4615	11.5385	A:G	96.875	3.125
AX-95025823	6A	68975072	A:G	80.7692	19.2308	A:G	62.963	37.037	A:G	59.2593	40.7407	G:A	51.8519	48.1481	A:G	61.5385	38.4615	G:A	83.871	16.129
AX-95145282	6A	100180175	A:G	50	50	G:A	66.6667	33.3333	G:A	65.3846	34.6154	G:A	70.3704	29.6296	G:A	73.0769	26.9231	G:A	93.5484	6.45161
AX-95012377	6A	101302655	C:T	74	26	T:C	61.5385	38.4615	T:C	60	40	T:C	70.3704	29.6296	T:C	61.5385	38.4615	T:C	93.5484	6.45161
AX-95247642	6A	125166770	G:A	56.25	43.75	A:G	58.3333	41.6667	A:G	54.1667	45.8333	A:G	50	50	A:G	73.913	26.087	G:A	81.4815	18.5185
AX-95111184	6A	342527826	C:T	82.3529	17.6471	T:C	62.963	37.037	T:C	55.5556	44.4444	T:C	62.963	37.037	C:T	69.2308	30.7692	C:T	54.8387	45.1613
AX-94383549	6A	520718720	G:C	61.7021	38.2979	G:C	52	48	C:G	56.5217	43.4783	C:G	65.3846	34.6154	C:G	56	44	C:G	89.6552	10.3448
AX-94391944	6A	535894708	A:G	91.1765	8.82353	A:G	56	44	A:G	59.2593	40.7407	G:A	62.5	37.5	A:G	52.1739	47.8261	G:A	89.2857	10.7143
AX-94415763	6A	543378511	A:G	90.1961	9.80392	A:G	51.8519	48.1481	G:A	59.2593	40.7407	G:A	55.5556	44.4444	A:G	68	32	G:A	56.6667	43.3333
AX-95630344	6A	543397746	C:A	90.1961	9.80392	A:C	55.5556	44.4444	A:C	66.6667	33.3333	A:C	65.3846	34.6154	C:A	65.3846	34.6154	A:C	84.375	15.625
AX-95252758	6A	545832215	A:C	91.4894	8.51064	A:C	50	50	C:A	56	44	A:C	55.5556	44.4444	A:C	65.3846	34.6154	A:C	54.8387	45.1613
AX-95123967	6A	548419440	G:A	88.2353	11.7647	A:G	62.963	37.037	A:G	70.3704	29.6296	A:G	59.2593	40.7407	G:A	52	48	A:G	76.6667	23.3333
AX-94973054	6A	571852953	T:G	80.3922	19.6078	T:G	51.8519	48.1481	G:T	70.3704	29.6296	G:T	59.2593	40.7407	G:T	73.0769	26.9231	G:T	87.5	12.5
AX-94410710	6A	580199474	C:T	55.7692	44.2308	T:C	51.8519	48.1481	T:C	56	44	T:C	73.0769	26.9231	T:C	60	40	C:T	65.5172	34.4828
AX-94519426	6A	581797314	T:C	84	16	T:C	73.0769	26.9231	T:C	53.8462	46.1538	C:T	51.8519	48.1481	T:C	50	50	T:C	67.7419	32.2581
AX-94882086	6A	581894010	C:T	84.6154	15.3846	C:T	62.963	37.037	T:C	55.5556	44.4444	T:C	53.8462	46.1538	T:C	53.8462	46.1538	C:T	64.5161	35.4839
AX-95246205	6A	584944527	T:C	74.5098	25.4902	C:T	62.963	37.037	C:T	74.0741	25.9259	C:T	70.3704	29.6296	C:T	52	48	C:T	87.5	12.5
AX-94557166	6A	608118963	T:C	50.9804	49.0196	T:C	51.8519	48.1481	C:T	65.3846	34.6154	T:C	51.8519	48.1481	T:C	53.8462	46.1538	T:C	59.2593	40.7407
AX-94900530	6A	609973265	A:T	52.9412	47.0588	A:T	57.6923	42.3077	A:T	53.8462	46.1538	T:A	65.3846	34.6154	T:A	72	28	T:A	78.5714	21.4286
AX-95147688	6A	610312442	A:G	82	18	G:A	60	40	G:A	76	24	G:A	56.5217	43.4783	A:G	65.3846	34.6154	A:G	64	36
AX-94845134	6A	612293279	T:A	82.6923	17.3077	A:T	53.8462	46.1538	A:T	69.2308	30.7692	A:T	52	48	T:A	68	32	T:A	70.8333	29.1667
AX-95132187	6A	613333974	C:T	62.7451	37.2549	C:T	51.8519	48.1481	T:C	52	48	T:C	59.2593	40.7407	T:C	75	25	C:T	76.6667	23.3333
AX-95214702	6A	613486934	T:C	90.3846	9.61538	T:C	70.3704	29.6296	T:C	59.2593	40.7407	C:T	51.8519	48.1481	T:C	72	28	T:C	87.0968	12.9032
AX-95022626	6A	614803590	C:G	55.102	44.898	G:C	69.2308	30.7692	G:C	73.0769	26.9231	G:C	69.2308	30.7692	G:C	68	32	G:C	74.0741	25.9259
AX-95192926	6A	616412570	G:T	72.549	27.451	G:T	50	50	T:G	57.6923	42.3077	T:G	59.2593	40.7407	T:G	57.6923	42.3077	T:G	78.5714	21.4286
AX-94804196	6A	616818661	T:C	80.4348	19.5652	T:C	50	50	C:T	54.1667	45.8333	C:T	54.1667	45.8333	T:C	55	45	C:T	62.963	37.037
AX-94560853	6A	617182665	C:T	73.0769	26.9231	T:C	51.8519	48.1481	T:C	57.6923	42.3077	T:C	59.2593	40.7407	T:C	57.6923	42.3077	T:C	68.75	31.25
AX-94836989	6B	3888542	C:G	69.3878	30.6122	C:G	66.6667	33.3333	C:G	62.963	37.037	G:C	51.8519	48.1481	C:G	65.3846	34.6154	G:C	70.9677	29.0323
AX-94757798	6B	8429182	C:T	64	36	T:C	61.5385	38.4615	T:C	61.5385	38.4615	T:C	65.3846	34.6154	C:T	70.8333	29.1667	T:C	83.3333	16.6667
AX-94903488	6B	9036254	G:C	86	14	G:C	59.2593	40.7407	G:C	51.8519	48.1481	C:G	55.5556	44.4444	G:C	64	36	C:G	68.75	31.25
AX-94616439	6B	9485834	T:C	79.5918	20.4082	T:C	55.5556	44.4444	C:T	53.8462	46.1538	C:T	64	36	T:C	53.8462	46.1538	C:T	75	25
AX-95247237	6B	20999072	G:T	55.102	44.898	G:T	50	50	T:G	58.3333	41.6667	T:G	80.7692	19.2308	T:G	73.913	26.087	T:G	65.5172	34.4828
AX-94439817	6B	29849858	T:C	71.1538	28.8462	C:T	61.5385	38.4615	C:T	65.3846	34.6154	C:T	66.6667	33.3333	C:T	60	40	C:T	56.6667	43.3333
AX-94599608	6B	30011430	A:C	78.8462	21.1538	C:A	70.3704	29.6296	C:A	66.6667	33.3333	A:C	51.8519	48.1481	C:A	61.5385	38.4615	A:C	53.3333	46.6667
AX-94567654	6B	32330772	G:A	80.3922	19.6078	G:A	77.7778	22.2222	G:A	81.4815	18.5185	A:G	50	50	G:A	60	40	A:G	58.6207	41.3793
AX-95659028	6B	40282737	G:A	63.4615	36.5385	A:G	59.2593	40.7407	A:G	62.963	37.037	A:G	59.2593	40.7407	G:A	61.5385	38.4615	A:G	56.25	43.75
AX-94867280	6B	75918193	A:G	80.3922	19.6078	A:G	70.3704	29.6296	G:A	52	48	G:A	66.6667	33.3333	A:G	50	50	A:G	60	40
AX-94646218	6B	117802816	A:G	56.8627	43.1373	G:A	62.963	37.037	G:A	66.6667	33.3333	G:A	53.8462	46.1538	A:G	53.8462	46.1538	G:A	77.4194	22.5806
AX-94517421	6B	121789326	A:G	71.1538	28.8462	A:G	62.963	37.037	A:G	59.2593	40.7407	G:A	51.8519	48.1481	G:A	56	44	G:A	77.4194	22.5806
AX-95155136	6B	122967805	C:T	55.7692	44.2308	T:C	51.8519	48.1481	C:T	51.8519	48.1481	C:T	59.2593	40.7407	C:T	73.0769	26.9231	T:C	84.375	15.625
AX-95069655	6B	126135837	T:C	76.9231	23.0769	C:T	59.2593	40.7407	C:T	55.5556	44.4444	T:C	62.963	37.037	T:C	65.3846	34.6154	C:T	70	30
AX-95252437	6B	126137862	T:G	73.0769	26.9231	G:T	59.2593	40.7407	G:T	55.5556	44.4444	T:G	59.2593	40.7407	T:G	61.5385	38.4615	G:T	67.7419	32.2581
AX-94602689	6B	130829713	G:A	68	32	A:G	53.8462	46.1538	A:G	55.5556	44.4444	G:A	72	28	G:A	57.6923	42.3077	A:G	74.1935	25.8065
AX-94591216	6B	134818745	A:C	67.3077	32.6923	C:A	55.5556	44.4444	A:C	51.8519	48.1481	C:A	51.8519	48.1481	C:A	57.6923	42.3077	C:A	67.7419	32.2581
AX-94968857	6B	135844810	A:G	54.902	45.098	A:G	70.3704	29.6296	A:G	62.963	37.037	G:A	51.8519	48.1481	A:G	65.3846	34.6154	A:G	83.871	16.129
AX-94822038	6B	136918310	G:T	50	50	T:G	55.5556	44.4444	T:G	57.6923	42.3077	T:G	56	44	T:G	66.6667	33.3333	T:G	83.871	16.129
AX-94573772	6B	141676764	C:T	63.2653	36.7347	C:T	51.8519	48.1481	T:C	53.8462	46.1538	C:T	68	32	C:T	60	40	C:T	54.8387	45.1613
AX-94408662	6B	143204279	C:T	55.7692	44.2308	T:C	51.8519	48.1481	T:C	55.5556	44.4444	T:C	51.8519	48.1481	C:T	61.5385	38.4615	T:C	81.25	18.75
AX-94515886	6B	146644103	C:G	50	50	G:C	59.2593	40.7407	G:C	59.2593	40.7407	C:G	51.8519	48.1481	G:C	57.6923	42.3077	C:G	56.6667	43.3333
AX-94381612	6B	149049660	T:C	51.9231	48.0769	T:C	59.2593	40.7407	T:C	59.2593	40.7407	C:T	51.8519	48.1481	T:C	65.3846	34.6154	T:C	62.5	37.5
AX-95181387	6B	150834429	T:C	54.902	45.098	C:T	62.963	37.037	C:T	55.5556	44.4444	T:C	55.5556	44.4444	C:T	65.3846	34.6154	T:C	59.375	40.625
AX-94852292	6B	151130527	G:A	57.6923	42.3077	A:G	51.8519	48.1481	G:A	59.2593	40.7407	G:A	59.2593	40.7407	A:G	57.6923	42.3077	G:A	61.2903	38.7097
AX-94624630	6B	172240650	T:G	76.9231	23.0769	T:G	59.2593	40.7407	T:G	55.5556	44.4444	G:T	51.8519	48.1481	G:T	64	36	G:T	90.625	9.375
AX-94810169	6B	173806382	G:C	50.9804	49.0196	C:G	51.8519	48.1481	C:G	51.8519	48.1481	C:G	51.8519	48.1481	G:C	53.8462	46.1538	G:C	62.5	37.5
AX-94892620	6B	201205737	C:T	59.6154	40.3846	T:C	59.2593	40.7407	T:C	55.5556	44.4444	T:C	51.8519	48.1481	C:T	60	40	T:C	90	10
AX-95143478	6B	227070454	A:G	56.8627	43.1373	G:A	62.963	37.037	G:A	59.2593	40.7407	A:G	55.5556	44.4444	A:G	56	44	A:G	65.625	34.375
AX-95099750	6B	239073365	T:C	57.6923	42.3077	C:T	51.8519	48.1481	T:C	51.8519	48.1481	T:C	51.8519	48.1481	T:C	60	40	T:C	64.5161	35.4839
AX-94898852	6B	462157368	C:T	76.4706	23.5294	T:C	59.2593	40.7407	T:C	59.2593	40.7407	T:C	53.8462	46.1538	T:C	60	40	T:C	89.6552	10.3448
AX-94812657	6B	462169353	G:A	78.4314	21.5686	G:A	55.5556	44.4444	A:G	51.8519	48.1481	G:A	55.5556	44.4444	A:G	52	48	A:G	84.375	15.625
AX-94574234	6B	471167169	G:A	61.5385	38.4615	G:A	62.963	37.037	G:A	66.6667	33.3333	A:G	51.8519	48.1481	G:A	80.7692	19.2308	A:G	74.1935	25.8065
AX-94842161	6B	471233085	C:G	52.9412	47.0588	G:C	51.8519	48.1481	C:G	51.8519	48.1481	G:C	62.963	37.037	C:G	60	40	G:C	90.625	9.375
AX-94728078	6B	473214942	T:C	61.5385	38.4615	T:C	51.8519	48.1481	T:C	55.5556	44.4444	C:T	51.8519	48.1481	T:C	76.9231	23.0769	C:T	83.871	16.129
AX-94387105	6B	474269831	G:A	92.1569	7.84314	G:A	59.2593	40.7407	G:A	62.963	37.037	A:G	50	50	G:A	80.7692	19.2308	A:G	90.3226	9.67742
AX-94973433	6B	475268952	A:G	69.2308	30.7692	A:G	62.963	37.037	A:G	66.6667	33.3333	G:A	55.5556	44.4444	A:G	80.7692	19.2308	G:A	90.3226	9.67742
AX-94388625	6B	476123143	T:C	68.6275	31.3725	T:C	62.963	37.037	T:C	66.6667	33.3333	C:T	55.5556	44.4444	T:C	80.7692	19.2308	C:T	80.6452	19.3548
AX-95197645	6B	491620979	C:T	55.7692	44.2308	T:C	51.8519	48.1481	C:T	55.5556	44.4444	C:T	55.5556	44.4444	T:C	73.0769	26.9231	C:T	90.3226	9.67742
AX-95652828	6B	515184896	A:G	69.2308	30.7692	A:G	66.6667	33.3333	A:G	66.6667	33.3333	G:A	55.5556	44.4444	A:G	80.7692	19.2308	G:A	80	20
AX-94511907	6B	518592538	G:A	53.8462	46.1538	A:G	85.1852	14.8148	A:G	85.1852	14.8148	A:G	85.1852	14.8148	A:G	73.0769	26.9231	A:G	100	0
AX-94595009	6B	531523105	T:A	61.2245	38.7755	A:T	62.5	37.5	A:T	69.5652	30.4348	A:T	72	28	A:T	62.5	37.5	A:T	96.7742	3.22581
AX-94682575	6B	532900294	C:T	59.6154	40.3846	T:C	62.963	37.037	T:C	74.0741	25.9259	T:C	74.0741	25.9259	T:C	61.5385	38.4615	T:C	93.5484	6.45161
AX-95197065	6B	558925064	G:C	76.4706	23.5294	C:G	53.8462	46.1538	C:G	57.6923	42.3077	C:G	65.3846	34.6154	G:C	61.5385	38.4615	C:G	81.25	18.75
AX-94405457	6B	576210711	C:T	52	48	T:C	55.5556	44.4444	C:T	51.8519	48.1481	T:C	59.2593	40.7407	T:C	73.0769	26.9231	T:C	50	50
AX-95126184	6B	576813231	C:T	58	42	C:T	56	44	C:T	52	48	T:C	53.8462	46.1538	T:C	65.3846	34.6154	T:C	79.3103	20.6897
AX-94823159	6B	578100488	T:C	50	50	C:T	77.7778	22.2222	C:T	81.4815	18.5185	C:T	70.3704	29.6296	C:T	88.4615	11.5385	T:C	61.2903	38.7097
AX-94424805	6B	622729956	T:A	64	36	T:A	76.9231	23.0769	T:A	65.3846	34.6154	A:T	50	50	T:A	76.9231	23.0769	A:T	90	10
AX-94497531	6B	643250992	C:G	53.8462	46.1538	G:C	55.5556	44.4444	G:C	62.963	37.037	G:C	59.2593	40.7407	C:G	69.2308	30.7692	G:C	83.871	16.129
AX-94624138	6B	664025406	C:A	51.0204	48.9796	A:C	72.7273	27.2727	A:C	81.8182	18.1818	A:C	80	20	A:C	52	48	A:C	85.7143	14.2857
AX-94827069	6B	668437164	A:G	53.0612	46.9388	G:A	61.5385	38.4615	G:A	68	32	G:A	66.6667	33.3333	G:A	68	32	G:A	53.3333	46.6667
AX-94881375	6B	675441905	C:A	80	20	C:A	62.963	37.037	A:C	51.8519	48.1481	A:C	51.8519	48.1481	A:C	52	48	C:A	66.6667	33.3333
AX-94768049	6B	687554782	T:C	84	16	T:C	70.3704	29.6296	T:C	62.963	37.037	C:T	61.5385	38.4615	T:C	76.9231	23.0769	T:C	74.1935	25.8065
AX-94614625	6B	690734424	G:A	66.6667	33.3333	G:A	59.2593	40.7407	G:A	51.8519	48.1481	A:G	70.3704	29.6296	G:A	69.2308	30.7692	G:A	53.125	46.875
AX-94562544	6B	690980117	C:G	52.9412	47.0588	G:C	59.2593	40.7407	G:C	70.3704	29.6296	G:C	59.2593	40.7407	C:G	50	50	G:C	59.375	40.625
AX-94849484	6B	692783478	T:C	76.4706	23.5294	C:T	55.5556	44.4444	C:T	51.8519	48.1481	T:C	70.3704	29.6296	T:C	65.3846	34.6154	C:T	58.0645	41.9355
AX-95254300	6B	710230031	A:C	53.0612	46.9388	A:C	55.5556	44.4444	A:C	55.5556	44.4444	C:A	61.5385	38.4615	A:C	65.3846	34.6154	C:A	69.2308	30.7692
AX-94693641	6B	717893394	T:G	53.0612	46.9388	G:T	50	50	T:G	52.381	47.619	G:T	64	36	G:T	50	50	G:T	83.871	16.129
AX-94554671	6B	719734180	T:C	62	38	T:C	60.8696	39.1304	C:T	54.1667	45.8333	T:C	50	50	C:T	52	48	T:C	56.25	43.75
AX-94599571	6B	720805507	C:T	58.3333	41.6667	T:C	53.8462	46.1538	C:T	56	44	T:C	73.0769	26.9231	T:C	76.9231	23.0769	T:C	68	32
AX-94493103	6D	288070	T:C	67.3077	32.6923	C:T	55.5556	44.4444	C:T	66.6667	33.3333	T:C	59.2593	40.7407	T:C	50	50	C:T	87.5	12.5
AX-94658655	6D	449494	A:G	66	34	G:A	55.5556	44.4444	G:A	66.6667	33.3333	A:G	59.2593	40.7407	G:A	52	48	G:A	86.6667	13.3333
AX-94405661	6D	1853276	C:G	60.7843	39.2157	G:C	59.2593	40.7407	G:C	66.6667	33.3333	C:G	57.6923	42.3077	C:G	57.6923	42.3077	G:C	86.3636	13.6364
AX-94544649	6D	2334858	A:G	60.7843	39.2157	G:A	64	36	G:A	66.6667	33.3333	G:A	62.5	37.5	G:A	60	40	G:A	96.7742	3.22581
AX-94877582	6D	4271473	A:G	82.6923	17.3077	A:G	66.6667	33.3333	G:A	55.5556	44.4444	A:G	51.8519	48.1481	A:G	52	48	A:G	84.375	15.625
AX-94537124	6D	4517908	T:C	76.4706	23.5294	C:T	51.8519	48.1481	T:C	52	48	C:T	61.5385	38.4615	T:C	88.4615	11.5385	C:T	96.7742	3.22581
AX-94960903	6D	4642465	A:G	82.6923	17.3077	A:G	66.6667	33.3333	G:A	55.5556	44.4444	A:G	53.8462	46.1538	A:G	53.8462	46.1538	A:G	84.375	15.625
AX-94993577	6D	109896712	A:G	50	50	G:A	57.6923	42.3077	G:A	57.6923	42.3077	G:A	62.963	37.037	G:A	80.7692	19.2308	A:G	71.875	28.125
AX-95174930	6D	137150308	A:G	83.3333	16.6667	A:G	62.963	37.037	A:G	51.8519	48.1481	G:A	66.6667	33.3333	G:A	56	44	G:A	87.0968	12.9032
AX-95139913	6D	343297267	G:A	67.3077	32.6923	G:A	51.8519	48.1481	A:G	59.2593	40.7407	A:G	65.3846	34.6154	A:G	84	16	A:G	87.0968	12.9032
AX-95084918	6D	426118445	C:G	78	22	C:G	55.5556	44.4444	G:C	59.2593	40.7407	G:C	55.5556	44.4444	G:C	56	44	G:C	90.3226	9.67742
AX-94422473	6D	456455386	A:T	68.6275	31.3725	T:A	57.6923	42.3077	T:A	74.0741	25.9259	T:A	68	32	T:A	60	40	T:A	76.6667	23.3333
AX-95194754	6D	461388341	T:C	78.4314	21.5686	T:C	51.8519	48.1481	C:T	53.8462	46.1538	T:C	62.963	37.037	T:C	80	20	C:T	64.5161	35.4839
AX-94628115	6D	462228262	C:G	76.4706	23.5294	G:C	51.8519	48.1481	G:C	53.8462	46.1538	G:C	51.8519	48.1481	C:G	80.7692	19.2308	C:G	54.8387	45.1613
AX-94460648	6D	462355334	C:T	72.9167	27.0833	T:C	51.8519	48.1481	T:C	56	44	C:T	53.8462	46.1538	C:T	80	20	C:T	56.25	43.75
AX-95145002	6D	463744442	G:A	78.7234	21.2766	A:G	50	50	A:G	56	44	G:A	64	36	A:G	70.5882	29.4118	G:A	83.3333	16.6667
AX-94613678	6D	464267455	C:G	64.7059	35.2941	C:G	81.4815	18.5185	C:G	69.2308	30.7692	G:C	55.5556	44.4444	C:G	65.3846	34.6154	G:C	53.3333	46.6667
AX-94653461	6D	465209700	C:A	65.3846	34.6154	C:A	70.3704	29.6296	C:A	59.2593	40.7407	A:C	51.8519	48.1481	C:A	73.0769	26.9231	A:C	65.625	34.375
AX-94507941	7A	2694391	A:G	58.6957	41.3043	G:A	59.0909	40.9091	G:A	63.6364	36.3636	G:A	60	40	G:A	66.6667	33.3333	A:G	55.5556	44.4444
AX-95147301	7A	4069164	G:A	72.3404	27.6596	G:A	69.2308	30.7692	G:A	63.6364	36.3636	A:G	61.9048	38.0952	G:A	64	36	G:A	61.1111	38.8889
AX-95121939	7A	5151492	G:A	78.4314	21.5686	G:A	55.5556	44.4444	A:G	56	44	G:A	70.3704	29.6296	G:A	73.0769	26.9231	A:G	54.8387	45.1613
AX-95141301	7A	6845803	C:T	51.9231	48.0769	T:C	65.3846	34.6154	T:C	69.2308	30.7692	T:C	62.963	37.037	T:C	68	32	T:C	77.4194	22.5806
AX-94708419	7A	7498319	A:G	62.7451	37.2549	G:A	51.8519	48.1481	G:A	55.5556	44.4444	G:A	51.8519	48.1481	G:A	61.5385	38.4615	G:A	51.6129	48.3871
AX-95168027	7A	7597290	G:A	61.5385	38.4615	G:A	62.963	37.037	G:A	73.0769	26.9231	A:G	50	50	G:A	73.0769	26.9231	G:A	56.25	43.75
AX-94938269	7A	8376097	A:C	54	46	C:A	58.3333	41.6667	C:A	64	36	C:A	60	40	C:A	68	32	C:A	89.6552	10.3448
AX-94464098	7A	8895337	G:A	51.9231	48.0769	A:G	61.5385	38.4615	A:G	65.3846	34.6154	A:G	62.963	37.037	A:G	68	32	A:G	87.0968	12.9032
AX-94987574	7A	10902191	A:C	52.9412	47.0588	C:A	57.6923	42.3077	C:A	60	40	C:A	60	40	C:A	66.6667	33.3333	C:A	89.2857	10.7143
AX-94785770	7A	11959241	A:G	50	50	G:A	66.6667	33.3333	G:A	65.3846	34.6154	G:A	62.963	37.037	G:A	70.8333	29.1667	G:A	90.625	9.375
AX-94892716	7A	14731226	C:T	66.6667	33.3333	T:C	61.5385	38.4615	T:C	50	50	T:C	66.6667	33.3333	C:T	84.6154	15.3846	T:C	96.7742	3.22581
AX-94695635	7A	15274749	T:C	54.3478	45.6522	C:T	62.5	37.5	C:T	65.2174	34.7826	C:T	56.5217	43.4783	C:T	53.8462	46.1538	C:T	58.8235	41.1765
AX-94486640	7A	17884640	C:G	66.6667	33.3333	G:C	62.963	37.037	G:C	55.5556	44.4444	G:C	61.5385	38.4615	C:G	84.6154	15.3846	G:C	100	0
AX-94819132	7A	19006737	G:T	78.4314	21.5686	G:T	55.5556	44.4444	T:G	55.5556	44.4444	G:T	69.2308	30.7692	G:T	69.2308	30.7692	T:G	53.125	46.875
AX-95152949	7A	19956298	C:T	66.6667	33.3333	T:C	66.6667	33.3333	T:C	57.6923	42.3077	T:C	69.2308	30.7692	C:T	88	12	T:C	100	0
AX-94912724	7A	20164125	A:G	78.8462	21.1538	A:G	51.8519	48.1481	G:A	59.2593	40.7407	A:G	70.3704	29.6296	A:G	73.0769	26.9231	G:A	53.125	46.875
AX-94412083	7A	20957994	A:G	62	38	G:A	62.5	37.5	G:A	62.963	37.037	G:A	64	36	A:G	50	50	G:A	90.3226	9.67742
AX-95127289	7A	24591571	C:T	70.5882	29.4118	T:C	53.8462	46.1538	T:C	57.6923	42.3077	T:C	65.3846	34.6154	C:T	65.3846	34.6154	T:C	66.6667	33.3333
AX-94679583	7A	26838399	G:A	76.9231	23.0769	G:A	55.5556	44.4444	G:A	62.963	37.037	A:G	66.6667	33.3333	G:A	92.3077	7.69231	A:G	96.875	3.125
AX-94980701	7A	29452238	T:C	61.2245	38.7755	C:T	55.5556	44.4444	C:T	70.8333	29.1667	C:T	61.5385	38.4615	C:T	56	44	C:T	90.625	9.375
AX-94525876	7A	31879049	G:A	68	32	G:A	65.3846	34.6154	G:A	53.8462	46.1538	A:G	59.2593	40.7407	G:A	68	32	A:G	83.871	16.129
AX-94508424	7A	44509840	G:A	50.9804	49.0196	A:G	70.3704	29.6296	A:G	77.7778	22.2222	A:G	66.6667	33.3333	A:G	61.5385	38.4615	A:G	100	0
AX-94403698	7A	48093527	G:A	56.8627	43.1373	A:G	56	44	A:G	72	28	A:G	62.963	37.037	G:A	56	44	A:G	74.1935	25.8065
AX-94616385	7A	52951309	G:A	71.1538	28.8462	G:A	56	44	A:G	60	40	A:G	59.2593	40.7407	A:G	60	40	G:A	63.3333	36.6667
AX-94490413	7A	54997976	G:C	78.4314	21.5686	G:C	59.2593	40.7407	C:G	51.8519	48.1481	G:C	51.8519	48.1481	G:C	72	28	G:C	77.4194	22.5806
AX-94735683	7A	76481837	A:G	65.3061	34.6939	A:G	65.2174	34.7826	A:G	58.3333	41.6667	G:A	59.2593	40.7407	A:G	88	12	G:A	61.2903	38.7097
AX-94513729	7A	78430148	C:A	75	25	C:A	62.963	37.037	C:A	55.5556	44.4444	A:C	55.5556	44.4444	C:A	53.8462	46.1538	C:A	65.625	34.375
AX-94877599	7A	79648887	G:C	71.1538	28.8462	G:C	66.6667	33.3333	G:C	55.5556	44.4444	C:G	57.6923	42.3077	G:C	65.3846	34.6154	C:G	68.75	31.25
AX-94978456	7A	80852484	T:C	53.8462	46.1538	C:T	70.3704	29.6296	C:T	77.7778	22.2222	C:T	62.963	37.037	C:T	84	16	C:T	71.875	28.125
AX-94839262	7A	81004197	C:T	72.549	27.451	C:T	66.6667	33.3333	C:T	59.2593	40.7407	T:C	60	40	C:T	72	28	T:C	96.7742	3.22581
AX-94407852	7A	81498493	T:C	72.549	27.451	T:C	66.6667	33.3333	T:C	59.2593	40.7407	C:T	52	48	T:C	72	28	C:T	78.125	21.875
AX-94580707	7A	83788885	T:C	71.1538	28.8462	T:C	62.963	37.037	C:T	51.8519	48.1481	T:C	51.8519	48.1481	T:C	84	16	T:C	53.125	46.875
AX-95203408	7A	84700397	T:C	69.2308	30.7692	C:T	51.8519	48.1481	C:T	57.6923	42.3077	C:T	55.5556	44.4444	T:C	73.0769	26.9231	C:T	77.4194	22.5806
AX-95133592	7A	118144387	G:A	70.5882	29.4118	A:G	62.963	37.037	A:G	77.7778	22.2222	A:G	70.3704	29.6296	A:G	64	36	A:G	100	0
AX-95090494	7A	125278836	C:T	67.3077	32.6923	T:C	73.0769	26.9231	T:C	76.9231	23.0769	T:C	62.963	37.037	T:C	50	50	T:C	100	0
AX-94551713	7A	128912982	A:G	65.3846	34.6154	A:G	56	44	A:G	50	50	G:A	53.8462	46.1538	A:G	60	40	G:A	87.0968	12.9032
AX-95188541	7A	261399726	A:G	57.1429	42.8571	G:A	53.8462	46.1538	A:G	51.8519	48.1481	A:G	51.8519	48.1481	A:G	57.6923	42.3077	G:A	90.625	9.375
AX-95255983	7A	299293321	T:A	57.7778	42.2222	T:A	68	32	T:A	61.5385	38.4615	A:T	54.1667	45.8333	T:A	79.1667	20.8333	A:T	56	44
AX-95207390	7A	464238221	A:G	73.0769	26.9231	A:G	51.8519	48.1481	A:G	51.8519	48.1481	G:A	55.5556	44.4444	A:G	53.8462	46.1538	A:G	61.2903	38.7097
AX-94640775	7A	495539716	C:T	80.3922	19.6078	C:T	73.0769	26.9231	C:T	65.3846	34.6154	T:C	50	50	C:T	65.3846	34.6154	C:T	67.7419	32.2581
AX-95091707	7A	501150802	T:G	86.2745	13.7255	T:G	70.3704	29.6296	T:G	59.2593	40.7407	G:T	66.6667	33.3333	T:G	57.6923	42.3077	T:G	57.6923	42.3077
AX-94641332	7A	502254153	C:T	79.5455	20.4545	C:T	70.8333	29.1667	C:T	64	36	T:C	62.5	37.5	C:T	52.1739	47.8261	C:T	75	25
AX-94546940	7A	506819114	G:T	82.6923	17.3077	G:T	74.0741	25.9259	G:T	66.6667	33.3333	T:G	55.5556	44.4444	G:T	57.6923	42.3077	G:T	73.3333	26.6667
AX-94951482	7A	509215257	C:T	80.7692	19.2308	C:T	69.2308	30.7692	C:T	57.6923	42.3077	T:C	51.8519	48.1481	C:T	57.6923	42.3077	C:T	68.75	31.25
AX-94754662	7A	512339056	C:T	75.5102	24.4898	C:T	70.3704	29.6296	C:T	59.2593	40.7407	T:C	50	50	T:C	53.8462	46.1538	C:T	70.9677	29.0323
AX-94450684	7A	514024500	G:C	74.5098	25.4902	G:C	55.5556	44.4444	C:G	59.2593	40.7407	C:G	59.2593	40.7407	C:G	52	48	C:G	75	25
AX-95097028	7A	515006494	G:A	75	25	G:A	55.5556	44.4444	A:G	59.2593	40.7407	A:G	51.8519	48.1481	A:G	53.8462	46.1538	G:A	62.5	37.5
AX-95178243	7A	538363892	A:C	72.7273	27.2727	C:A	51.8519	48.1481	C:A	59.2593	40.7407	C:A	68	32	C:A	56	44	C:A	87.5	12.5
AX-94809651	7A	561800183	A:G	78	22	G:A	62.963	37.037	G:A	70.3704	29.6296	G:A	57.6923	42.3077	A:G	50	50	G:A	86.6667	13.3333
AX-95237094	7A	572497148	C:T	80.7692	19.2308	C:T	51.8519	48.1481	T:C	59.2593	40.7407	C:T	59.2593	40.7407	T:C	50	50	C:T	81.25	18.75
AX-94502163	7A	580511837	T:C	72.549	27.451	C:T	59.2593	40.7407	C:T	70.3704	29.6296	C:T	69.2308	30.7692	C:T	56	44	C:T	87.5	12.5
AX-94451998	7A	608991817	T:C	80	20	T:C	59.2593	40.7407	C:T	55.5556	44.4444	C:T	66.6667	33.3333	T:C	56	44	T:C	67.7419	32.2581
AX-94982190	7A	610194235	C:T	84	16	C:T	68	32	C:T	62.5	37.5	T:C	50	50	C:T	80	20	C:T	82.1429	17.8571
AX-95245570	7A	611331387	T:C	76.4706	23.5294	C:T	66.6667	33.3333	C:T	70.3704	29.6296	C:T	59.2593	40.7407	T:C	53.8462	46.1538	C:T	96.875	3.125
AX-94847471	7A	616160261	C:T	73.0769	26.9231	T:C	51.8519	48.1481	T:C	51.8519	48.1481	C:T	62.963	37.037	C:T	76	24	T:C	96.875	3.125
AX-94820915	7A	623451098	G:A	71.4286	28.5714	A:G	55.5556	44.4444	A:G	55.5556	44.4444	G:A	62.5	37.5	G:A	75	25	A:G	96.7742	3.22581
AX-94678414	7A	623461044	C:T	70.8333	29.1667	T:C	62.963	37.037	T:C	66.6667	33.3333	C:T	61.5385	38.4615	T:C	50	50	T:C	96.875	3.125
AX-94760514	7A	625379728	A:T	73.4694	26.5306	T:A	65.3846	34.6154	T:A	75	25	A:T	60	40	A:T	54.1667	45.8333	T:A	100	0
AX-94714903	7A	628011619	T:A	72.549	27.451	A:T	55.5556	44.4444	A:T	55.5556	44.4444	T:A	59.2593	40.7407	T:A	69.5652	30.4348	A:T	68.75	31.25
AX-94506129	7A	635495349	T:C	68.0851	31.9149	C:T	69.2308	30.7692	C:T	84	16	C:T	70.3704	29.6296	C:T	86.3636	13.6364	C:T	100	0
AX-94478207	7A	636889926	G:T	72.549	27.451	T:G	51.8519	48.1481	T:G	55.5556	44.4444	G:T	50	50	G:T	61.5385	38.4615	T:G	90.625	9.375
AX-94381170	7A	636901848	G:C	72.549	27.451	C:G	51.8519	48.1481	C:G	55.5556	44.4444	C:G	51.8519	48.1481	G:C	60	40	C:G	90.625	9.375
AX-95652966	7A	645092433	A:G	57.1429	42.8571	G:A	61.5385	38.4615	G:A	65.3846	34.6154	G:A	55.5556	44.4444	G:A	91.3043	8.69565	A:G	65.625	34.375
AX-94785878	7A	671417756	A:G	61.5385	38.4615	G:A	53.8462	46.1538	G:A	53.8462	46.1538	G:A	51.8519	48.1481	G:A	70.8333	29.1667	A:G	50	50
AX-94425201	7A	679376043	A:C	76.4706	23.5294	A:C	55.5556	44.4444	C:A	57.6923	42.3077	A:C	50	50	A:C	52	48	A:C	62.5	37.5
AX-95187062	7A	689921237	C:T	66	34	C:T	65.3846	34.6154	C:T	52	48	T:C	54.1667	45.8333	C:T	56.5217	43.4783	T:C	62.069	37.931
AX-94792051	7A	689925704	G:A	60.7843	39.2157	A:G	57.6923	42.3077	A:G	69.2308	30.7692	A:G	60.8696	39.1304	A:G	66.6667	33.3333	A:G	93.3333	6.66667
AX-94424070	7A	692345021	C:T	75.5102	24.4898	T:C	51.8519	48.1481	T:C	50	50	T:C	61.5385	38.4615	C:T	68	32	T:C	63.3333	36.6667
AX-94633304	7A	701360895	A:G	67.3077	32.6923	G:A	62.963	37.037	G:A	74.0741	25.9259	G:A	55.5556	44.4444	G:A	65.3846	34.6154	G:A	96.875	3.125
AX-94728314	7A	705126965	A:G	68.6275	31.3725	G:A	53.8462	46.1538	G:A	73.0769	26.9231	A:G	51.8519	48.1481	G:A	68	32	G:A	58.0645	41.9355
AX-94450185	7A	721000041	C:T	70.5882	29.4118	C:T	66.6667	33.3333	T:C	51.8519	48.1481	C:T	59.2593	40.7407	C:T	56	44	T:C	75	25
AX-94429294	7A	725734798	G:T	58	42	T:G	59.2593	40.7407	T:G	57.6923	42.3077	T:G	64	36	G:T	76	24	T:G	88	12
AX-94508346	7A	727124209	T:C	56.8627	43.1373	T:C	52.381	47.619	C:T	52.1739	47.8261	C:T	57.1429	42.8571	T:C	80	20	C:T	89.2857	10.7143
AX-94971976	7A	734505831	T:C	55.7692	44.2308	T:C	62.963	37.037	T:C	62.963	37.037	C:T	59.2593	40.7407	T:C	80.7692	19.2308	C:T	65.625	34.375
AX-95630449	7B	426894	A:G	66.6667	33.3333	A:G	51.8519	48.1481	G:A	51.8519	48.1481	G:A	70.3704	29.6296	A:G	52	48	G:A	100	0
AX-94915462	7B	3338731	A:G	57.6923	42.3077	A:G	59.2593	40.7407	G:A	51.8519	48.1481	A:G	66.6667	33.3333	A:G	65.3846	34.6154	G:A	75	25
AX-95172810	7B	3541357	T:G	56	44	T:G	54.1667	45.8333	G:T	56	44	T:G	62.5	37.5	T:G	64	36	G:T	85.7143	14.2857
AX-95248379	7B	12954112	G:A	59.6154	40.3846	G:A	59.2593	40.7407	A:G	53.8462	46.1538	G:A	62.963	37.037	G:A	61.5385	38.4615	G:A	56.6667	43.3333
AX-95191125	7B	21668399	A:G	75	25	G:A	55.5556	44.4444	G:A	62.963	37.037	A:G	70.3704	29.6296	A:G	92.3077	7.69231	G:A	62.5	37.5
AX-94622619	7B	24401102	T:C	51.9231	48.0769	T:C	66.6667	33.3333	T:C	59.2593	40.7407	C:T	51.8519	48.1481	T:C	76.9231	23.0769	T:C	70	30
AX-95203420	7B	33903162	G:C	54	46	G:C	57.6923	42.3077	C:G	62.963	37.037	C:G	81.4815	18.5185	C:G	53.8462	46.1538	G:C	68.75	31.25
AX-95151947	7B	34611597	G:A	86.5385	13.4615	G:A	55.5556	44.4444	A:G	55.5556	44.4444	A:G	62.963	37.037	G:A	68	32	A:G	87.5	12.5
AX-94685291	7B	35308319	G:A	82.2222	17.7778	A:G	62.5	37.5	A:G	64	36	A:G	65.3846	34.6154	G:A	52.381	47.619	A:G	77.4194	22.5806
AX-94749649	7B	43879292	A:G	56.8627	43.1373	G:A	59.2593	40.7407	A:G	59.2593	40.7407	A:G	51.8519	48.1481	A:G	50	50	G:A	87.0968	12.9032
AX-94830265	7B	47000584	T:G	59.5745	40.4255	G:T	69.2308	30.7692	T:G	57.6923	42.3077	T:G	68	32	T:G	64	36	G:T	76.6667	23.3333
AX-95127613	7B	56370993	T:C	61.5385	38.4615	C:T	77.7778	22.2222	C:T	70.3704	29.6296	C:T	55.5556	44.4444	T:C	76.9231	23.0769	C:T	67.7419	32.2581
AX-94511301	7B	58249097	A:G	80.7692	19.2308	A:G	51.8519	48.1481	G:A	51.8519	48.1481	A:G	51.8519	48.1481	A:G	88.4615	11.5385	G:A	61.2903	38.7097
AX-94590671	7B	59647212	A:G	50	50	G:A	74.0741	25.9259	G:A	77.7778	22.2222	G:A	61.5385	38.4615	A:G	50	50	G:A	83.871	16.129
AX-94527140	7B	59683225	C:T	78.4314	21.5686	C:T	62.963	37.037	T:C	51.8519	48.1481	C:T	62.963	37.037	C:T	96	4	T:C	59.375	40.625
AX-94587603	7B	61077481	C:T	75.5556	24.4444	C:T	61.5385	38.4615	T:C	51.8519	48.1481	T:C	50	50	C:T	57.6923	42.3077	C:T	63.3333	36.6667
AX-95222995	7B	61558806	T:C	57.1429	42.8571	C:T	62.963	37.037	C:T	70.3704	29.6296	C:T	51.8519	48.1481	T:C	50	50	C:T	64.5161	35.4839
AX-94647217	7B	81423562	A:G	59.6154	40.3846	G:A	74.0741	25.9259	G:A	74.0741	25.9259	G:A	77.7778	22.2222	A:G	53.8462	46.1538	G:A	87.0968	12.9032
AX-94827173	7B	84215378	A:C	55.102	44.898	C:A	74.0741	25.9259	C:A	74.0741	25.9259	C:A	80.7692	19.2308	A:C	50	50	C:A	87.0968	12.9032
AX-94545626	7B	153178041	T:C	84.3137	15.6863	T:C	55.5556	44.4444	C:T	55.5556	44.4444	T:C	65.3846	34.6154	T:C	92.3077	7.69231	T:C	56.25	43.75
AX-94886246	7B	156707629	C:T	73.0769	26.9231	T:C	51.8519	48.1481	T:C	59.2593	40.7407	C:T	59.2593	40.7407	C:T	92.3077	7.69231	T:C	75	25
AX-95128343	7B	174570716	G:C	72	28	C:G	66.6667	33.3333	C:G	68	32	G:C	51.8519	48.1481	G:C	92.3077	7.69231	C:G	90.625	9.375
AX-94515244	7B	210332265	C:T	63.2653	36.7347	T:C	57.6923	42.3077	T:C	69.2308	30.7692	T:C	66.6667	33.3333	C:T	73.0769	26.9231	T:C	96.875	3.125
AX-95011959	7B	272694887	A:G	94.2308	5.76923	A:G	65.3846	34.6154	G:A	53.8462	46.1538	A:G	62.963	37.037	A:G	88	12	G:A	68.75	31.25
AX-95192986	7B	328802260	T:C	84.3137	15.6863	T:C	59.2593	40.7407	C:T	53.8462	46.1538	T:C	74.0741	25.9259	T:C	96.1538	3.84615	C:T	51.6129	48.3871
AX-94439304	7B	334455703	T:C	73.0769	26.9231	C:T	51.8519	48.1481	C:T	57.6923	42.3077	T:C	59.2593	40.7407	T:C	92.3077	7.69231	C:T	74.1935	25.8065
AX-94538613	7B	334771633	G:A	82.6923	17.3077	G:A	59.2593	40.7407	A:G	55.5556	44.4444	G:A	74.0741	25.9259	G:A	96	4	G:A	56.25	43.75
AX-94653737	7B	337637130	G:A	73.0769	26.9231	A:G	51.8519	48.1481	A:G	59.2593	40.7407	G:A	59.2593	40.7407	G:A	92.3077	7.69231	A:G	70.9677	29.0323
AX-94805000	7B	354696665	A:G	56	44	G:A	55.5556	44.4444	G:A	55.5556	44.4444	G:A	52	48	A:G	68	32	G:A	85.7143	14.2857
AX-94418646	7B	426881189	G:T	50	50	T:G	59.2593	40.7407	T:G	68	32	T:G	80	20	T:G	73.0769	26.9231	T:G	96.5517	3.44828
AX-94995270	7B	451935219	C:T	78.8462	21.1538	C:T	62.963	37.037	T:C	51.8519	48.1481	C:T	62.963	37.037	C:T	96.1538	3.84615	T:C	59.375	40.625
AX-94534096	7B	467450385	C:G	61.5385	38.4615	C:G	59.2593	40.7407	G:C	59.2593	40.7407	G:C	59.2593	40.7407	C:G	64	36	C:G	74.1935	25.8065
AX-95115301	7B	495203035	G:A	80.4348	19.5652	G:A	66.6667	33.3333	A:G	52	48	G:A	68	32	A:G	58.3333	41.6667	G:A	80	20
AX-95630122	7B	498970808	G:A	66.6667	33.3333	G:A	62.963	37.037	A:G	56	44	A:G	50	50	A:G	61.5385	38.4615	A:G	58.0645	41.9355
AX-94424446	7B	511132769	A:G	71.4286	28.5714	A:G	62.963	37.037	G:A	59.2593	40.7407	G:A	55.5556	44.4444	G:A	64	36	G:A	51.6129	48.3871
AX-94678472	7B	516467416	C:T	73.0769	26.9231	C:T	66.6667	33.3333	T:C	51.8519	48.1481	C:T	59.2593	40.7407	T:C	57.6923	42.3077	C:T	71.875	28.125
AX-94395385	7B	539786442	C:T	56.8627	43.1373	C:T	59.2593	40.7407	T:C	62.963	37.037	T:C	62.963	37.037	C:T	52	48	C:T	66.6667	33.3333
AX-95210648	7B	544125262	A:G	55.7692	44.2308	A:G	59.2593	40.7407	G:A	62.963	37.037	G:A	55.5556	44.4444	A:G	50	50	A:G	71.875	28.125
AX-95653765	7B	554176205	A:G	90.3846	9.61538	A:G	59.2593	40.7407	G:A	55.5556	44.4444	A:G	51.8519	48.1481	A:G	88.4615	11.5385	A:G	70.9677	29.0323
AX-94403998	7B	568423917	A:T	75.5102	24.4898	T:A	53.8462	46.1538	T:A	64	36	T:A	51.8519	48.1481	A:T	88	12	T:A	61.2903	38.7097
AX-95217675	7B	568497219	C:G	90.3846	9.61538	C:G	68	32	G:C	52	48	C:G	59.2593	40.7407	C:G	88	12	C:G	75	25
AX-94446866	7B	569956167	C:T	76.9231	23.0769	C:T	51.8519	48.1481	T:C	59.2593	40.7407	T:C	51.8519	48.1481	C:T	84.6154	15.3846	T:C	59.375	40.625
AX-94689704	7B	581795467	G:C	74	26	G:C	62.963	37.037	C:G	51.8519	48.1481	G:C	51.8519	48.1481	G:C	80.7692	19.2308	C:G	56.6667	43.3333
AX-94635917	7B	603340669	A:G	73.0769	26.9231	A:G	62.963	37.037	G:A	51.8519	48.1481	A:G	50	50	A:G	82.6087	17.3913	G:A	55.1724	44.8276
AX-94852629	7B	608725042	C:T	53.8462	46.1538	T:C	66.6667	33.3333	T:C	59.2593	40.7407	T:C	62.963	37.037	C:T	64	36	T:C	56.6667	43.3333
AX-94657532	7B	611721569	T:G	51.9231	48.0769	G:T	70.3704	29.6296	G:T	59.2593	40.7407	G:T	62.963	37.037	T:G	61.5385	38.4615	G:T	56.25	43.75
AX-94710842	7B	627305224	T:C	59.1837	40.8163	C:T	59.2593	40.7407	C:T	61.5385	38.4615	C:T	70.3704	29.6296	C:T	65.3846	34.6154	C:T	96.875	3.125
AX-95652687	7B	628454832	G:A	54.902	45.098	A:G	66.6667	33.3333	A:G	59.2593	40.7407	A:G	74.0741	25.9259	A:G	84	16	A:G	81.25	18.75
AX-95074996	7B	631406105	G:T	92.1569	7.84314	G:T	59.2593	40.7407	G:T	51.8519	48.1481	T:G	55.5556	44.4444	G:T	58.3333	41.6667	T:G	83.3333	16.6667
AX-94942766	7B	632491816	C:A	88	12	A:C	61.5385	38.4615	A:C	60	40	A:C	64	36	A:C	62.5	37.5	A:C	80.6452	19.3548
AX-94674756	7B	642261285	T:C	75	25	T:C	51.8519	48.1481	C:T	51.8519	48.1481	C:T	55.5556	44.4444	C:T	68	32	C:T	53.125	46.875
AX-94949800	7B	651443890	C:G	55.7692	44.2308	C:G	57.6923	42.3077	C:G	53.8462	46.1538	G:C	66.6667	33.3333	C:G	50	50	G:C	93.3333	6.66667
AX-95245878	7B	653893985	C:G	50	50	G:C	57.6923	42.3077	C:G	50	50	G:C	66.6667	33.3333	G:C	69.2308	30.7692	G:C	87.5	12.5
AX-94565969	7B	653898148	G:A	50.9804	49.0196	A:G	59.2593	40.7407	A:G	51.8519	48.1481	A:G	70.3704	29.6296	A:G	76	24	A:G	90	10
AX-95179307	7B	656508775	A:G	72.549	27.451	G:A	55.5556	44.4444	G:A	57.6923	42.3077	A:G	50	50	G:A	53.8462	46.1538	G:A	61.2903	38.7097
AX-94409804	7B	674142482	C:T	94.2308	5.76923	C:T	62.963	37.037	C:T	51.8519	48.1481	T:C	51.8519	48.1481	C:T	80	20	C:T	81.25	18.75
AX-94587682	7B	675314775	C:T	88.4615	11.5385	C:T	62.963	37.037	T:C	51.8519	48.1481	T:C	51.8519	48.1481	C:T	76.9231	23.0769	C:T	81.25	18.75
AX-95629241	7B	687417664	G:A	80.7692	19.2308	G:A	59.2593	40.7407	A:G	59.2593	40.7407	A:G	55.5556	44.4444	G:A	60	40	A:G	58.0645	41.9355
AX-95258998	7B	705111599	T:G	62.7451	37.2549	T:G	56.5217	43.4783	G:T	56.5217	43.4783	G:T	73.0769	26.9231	T:G	62.5	37.5	G:T	95	5
AX-95093160	7B	708951877	T:C	69.5652	30.4348	C:T	52.1739	47.8261	C:T	60	40	C:T	62.5	37.5	C:T	79.1667	20.8333	T:C	55.5556	44.4444
AX-94414759	7B	712072784	C:G	60.7843	39.2157	C:G	77.7778	22.2222	C:G	70.3704	29.6296	G:C	51.8519	48.1481	G:C	69.2308	30.7692	G:C	78.5714	21.4286
AX-94759517	7B	718358895	C:G	65.3846	34.6154	G:C	53.8462	46.1538	C:G	57.6923	42.3077	C:G	55.5556	44.4444	C:G	66.6667	33.3333	G:C	83.3333	16.6667
AX-94769899	7B	721219752	A:C	66	34	A:C	62.963	37.037	A:C	55.5556	44.4444	C:A	55.5556	44.4444	A:C	69.2308	30.7692	A:C	53.3333	46.6667
AX-94787673	7B	721471336	A:G	53.8462	46.1538	G:A	51.8519	48.1481	G:A	55.5556	44.4444	G:A	59.2593	40.7407	G:A	69.2308	30.7692	G:A	60	40
AX-94551053	7B	741570589	C:T	59.6154	40.3846	T:C	62.963	37.037	T:C	70.3704	29.6296	T:C	81.4815	18.5185	T:C	73.0769	26.9231	T:C	81.25	18.75
AX-94691806	7B	741839313	A:G	54.902	45.098	G:A	55.5556	44.4444	G:A	59.2593	40.7407	G:A	61.5385	38.4615	A:G	68	32	G:A	54.8387	45.1613
AX-94859161	7B	743622779	C:A	52.9412	47.0588	A:C	50	50	C:A	68	32	C:A	79.1667	20.8333	C:A	83.3333	16.6667	C:A	100	0
AX-94698531	7B	745102361	G:C	71.1538	28.8462	G:C	70.3704	29.6296	G:C	59.2593	40.7407	C:G	51.8519	48.1481	G:C	80.7692	19.2308	G:C	68.75	31.25
AX-94809092	7D	5426303	G:A	86.2745	13.7255	A:G	51.8519	48.1481	G:A	55.5556	44.4444	G:A	55.5556	44.4444	G:A	88	12	A:G	56.6667	43.3333
AX-95155989	7D	5562288	G:T	50	50	T:G	57.6923	42.3077	T:G	56.5217	43.4783	T:G	85	15	T:G	77.2727	22.7273	T:G	76	24
AX-95082323	7D	6013790	C:T	64	36	T:C	50	50	T:C	53.8462	46.1538	T:C	51.8519	48.1481	T:C	61.5385	38.4615	T:C	50	50
AX-95202787	7D	11428187	C:T	70.5882	29.4118	T:C	55.5556	44.4444	C:T	51.8519	48.1481	C:T	59.2593	40.7407	C:T	80	20	C:T	70.9677	29.0323
AX-94711916	7D	12467866	T:C	75	25	C:T	55.5556	44.4444	T:C	51.8519	48.1481	C:T	51.8519	48.1481	T:C	80	20	T:C	71.875	28.125
AX-94753137	7D	13021776	G:A	73.0769	26.9231	A:G	55.5556	44.4444	G:A	51.8519	48.1481	A:G	51.8519	48.1481	G:A	80	20	G:A	68.75	31.25
AX-95177494	7D	13611496	C:T	78.8462	21.1538	T:C	55.5556	44.4444	C:T	51.8519	48.1481	C:T	53.8462	46.1538	C:T	84	16	T:C	58.0645	41.9355
AX-94656550	7D	15322712	C:T	86.2745	13.7255	T:C	51.8519	48.1481	C:T	55.5556	44.4444	C:T	55.5556	44.4444	C:T	88	12	T:C	54.8387	45.1613
AX-95184143	7D	19405376	G:C	65.3061	34.6939	C:G	66.6667	33.3333	C:G	57.6923	42.3077	C:G	72	28	G:C	88	12	C:G	100	0
AX-94519428	7D	24918522	C:T	62	38	T:C	62.963	37.037	T:C	77.7778	22.2222	T:C	62.963	37.037	T:C	61.5385	38.4615	T:C	100	0
AX-95195877	7D	102541412	A:G	62.7451	37.2549	G:A	55.5556	44.4444	G:A	66.6667	33.3333	G:A	59.2593	40.7407	A:G	69.2308	30.7692	G:A	74.1935	25.8065
AX-95235270	7D	241093348	C:A	54.902	45.098	A:C	59.2593	40.7407	A:C	60	40	A:C	57.6923	42.3077	C:A	56	44	A:C	90.625	9.375
AX-95208179	7D	410096514	C:T	70.5882	29.4118	T:C	59.2593	40.7407	T:C	66.6667	33.3333	T:C	69.2308	30.7692	C:T	56	44	T:C	95.4545	4.54545
AX-95097238	7D	477410953	T:G	75	25	G:T	51.8519	48.1481	G:T	51.8519	48.1481	G:T	62.963	37.037	T:G	88.4615	11.5385	G:T	93.5484	6.45161
AX-94508292	7D	512746277	G:A	71.1538	28.8462	G:A	66.6667	33.3333	G:A	59.2593	40.7407	A:G	70.3704	29.6296	G:A	73.0769	26.9231	A:G	90.3226	9.67742
AX-95146558	7D	599181155	G:A	86.2745	13.7255	G:A	59.2593	40.7407	G:A	62.963	37.037	A:G	51.8519	48.1481	G:A	61.5385	38.4615	A:G	67.7419	32.2581
AX-94531026	7D	607098408	A:C	60.4167	39.5833	C:A	62.963	37.037	C:A	77.7778	22.2222	C:A	61.5385	38.4615	C:A	65.2174	34.7826	C:A	96	4
AX-95258972	unknown	-1	C:T	86.2745	13.7255	T:C	51.8519	48.1481	C:T	55.5556	44.4444	C:T	55.5556	44.4444	C:T	88	12	T:C	54.8387	45.1613
[truncated: 1 more columns]
