# Supplementary material for: Population Structure of Modern Winter Wheat Accessions from Central Asia
Source: Plants (Basel). 2023 Jun 6;12(12):2233. doi: 10.3390/plants12122233 (PMC10305188; doi:10.3390/plants12122233)
Supplement: Supplementary file 1 [file plants-12-02233-s001.zip › Table S6.xlsx]

## Sheet: Table S6
Table S6. Comparative alignment of identified SNP markers with opposite allele frequencies that associated with specific genes controlling plant adaptation in studies of accessions with different breeding origins.
SNP	Chromosome	Position	Kazakhstan	Uzbekistan	Kyrgyzstan	Tajikistan	Afghanistan	Russia	Gene stable ID	Protein
AX-95653435	1A	3256220	TraesCS1A02G005600						TraesCS1A02G005600	Transcription initiation factor TFIID subunit 6 (AG)
AX-94950558	1A	9204445	TraesCS1A02G017500						TraesCS1A02G017500
AX-94976542	1A	9642726				TraesCS1A02G019200			TraesCS1A02G019200
AX-94682405	1A	14144239	TraesCS1A02G030600					TraesCS1A02G030600	TraesCS1A02G030600	Rab5-interacting protein (TG)
AX-94606615	1A	20158331	TraesCS1A02G036200						TraesCS1A02G036200	Chalcone-flavonone isomerase family protein
AX-94994228	1A	27361054				TraesCS1A02G046100	TraesCS1A02G046100		TraesCS1A02G046100
AX-94978091	1A	32893471		TraesCS1A02G051300			TraesCS1A02G051300		TraesCS1A02G051300	WEB family protein (AG)
AX-94983068	1A	37480828	TraesCS1A02G057200						TraesCS1A02G057200	Glutamyl-tRNA reductase
AX-95163773	1A	41710461
AX-94478330	1A	62612563				TraesCS1A02G079700	TraesCS1A02G079700		TraesCS1A02G079700	Serine/threonine-protein kinase PBS1 (AG)
AX-94717608	1A	241747964
AX-94441967	1A	301198097		TraesCS1A02G168600		TraesCS1A02G168600		TraesCS1A02G168600	TraesCS1A02G168600	Calcium uniporter protein (AG)
AX-94464122	1A	301897781	TraesCS1A02G169300						TraesCS1A02G169300	RING finger protein 141 (AG)
AX-94704464	1A	308347954
AX-94907052	1A	320224010		TraesCS1A02G177400		TraesCS1A02G177400			TraesCS1A02G177400	UPF0496 protein 4 (AG)
AX-94404955	1A	402232673	TraesCS1A02G229600				TraesCS1A02G229600	TraesCS1A02G229600	TraesCS1A02G229600	Fibrous sheath-interacting protein 1 (TG)
AX-95072845	1A	434425753	TraesCS1A02G245300						TraesCS1A02G245300	Decapping nuclease (AG)
AX-94432777	1A	462435178	TraesCS1A02G267300					TraesCS1A02G267300	TraesCS1A02G267300	Splicing factor 3B subunit 4 (AG)
AX-95110122	1A	474197569		TraesCS1A02G278200			TraesCS1A02G278200		TraesCS1A02G278200	Glucoamylase (AG)
AX-94938408	1A	482335881		TraesCS1A02G285000			TraesCS1A02G285000		TraesCS1A02G285000	Heat shock cognate 70 kDa protein (AG)
AX-94757176	1A	487011994	TraesCS1A02G290500					TraesCS1A02G290500	TraesCS1A02G290500	TBC1 domain family member 8B (AG)
AX-95083535	1A	505524367
AX-94445422	1A	505675814	TraesCS1A02G314100					TraesCS1A02G314100	TraesCS1A02G314100	Structural maintenance of chromosomes protein
AX-94398706	1A	510366210		TraesCS1A02G319600			TraesCS1A02G319600		TraesCS1A02G319600	21.7 kDa class VI heat shock protein
AX-94826839	1A	513624091		TraesCS1A02G322700		TraesCS1A02G322700			TraesCS1A02G322700	H/ACA ribonucleoprotein complex non-core subunit NAF1 (TG)
AX-94769932	1A	520338516		TraesCS1A02G331200			TraesCS1A02G331200		TraesCS1A02G331200	Translation initiation factor IF-2 (AG)
AX-95227165	1A	527178220	TraesCS1A02G337800		TraesCS1A02G337800				TraesCS1A02G337800	Ras-related protein Rab7 (AG)
AX-95634075	1A	527953686		TraesCS1A02G338200/TraesCS1A02G338300		TraesCS1A02G338200/TraesCS1A02G338300	TraesCS1A02G338200/TraesCS1A02G338300		TraesCS1A02G338200/TraesCS1A02G338300	Gamma-glutamyl hydrolase/Trehalose 6-phosphate phosphatase (AG)
AX-94515468	1A	534201522
AX-95166641	1A	534242409	TraesCS1A02G348900						TraesCS1A02G348900	DNA polymerase III subunit gamma/tau (AG)
AX-94425953	1A	535315011		TraesCS1A02G350500/ TraesCS1A02G350400 /TraesCS1A02G350600					TraesCS1A02G350500/ TraesCS1A02G350400 /TraesCS1A02G350600	Non-specific serine/threonine protein kinase/Heat stress transcription factor Spl7 (Heat shock transcription factor)/WD repeat-containing protein 55
AX-95657284	1A	535434563		TraesCS1A02G350700 / TraesCS1A02G350800				TraesCS1A02G350700 / TraesCS1A02G350800	TraesCS1A02G350700 / TraesCS1A02G350800	Scaffold TuUngrouped_contig_4942: 6,677-8,592 (TG)/ LRR receptor-like serine/threonine-protein kinase GSO2 (AG)
AX-95162673	1A	545528522		TraesCS1A02G366800			TraesCS1A02G366800		TraesCS1A02G366800	Putative E3 ubiquitin-protein ligase HERC1 (AG)
AX-95255804	1A	572350878		TraesCS1A02G366800			TraesCS1A02G366800		TraesCS1A02G366800	Putative E3 ubiquitin-protein ligase HERC1 (AG)
AX-94605845	1A	581828962	TraesCS1A02G427400						TraesCS1A02G427400	DnaJ homolog subfamily C member 7 (AG)
AX-94837068	1A	582749079		TraesCS1A02G429500					TraesCS1A02G429500	UPF0481 protein (TG)
AX-94664571	1A	584682933				TraesCS1A02G433500/TraesCS1A02G433400	TraesCS1A02G433500/TraesCS1A02G433400		TraesCS1A02G433500/TraesCS1A02G433400	Putative serine/threonine-protein kinase (AG)/Pentatricopeptide repeat-containing protein At2g15690, mitochondrial (AG)
AX-95094660	1B	1252520				TraesCS1B02G001000			TraesCS1B02G001000
AX-94564319	1B	1430880	TraesCS1B02G001800						TraesCS1B02G001800	Phospholipid-transporting ATPase
AX-94498055	1B	2626371
AX-94736092	1B	18419600			TraesCS1B02G038800	TraesCS1B02G038800	TraesCS1B02G038800		TraesCS1B02G038800	Putative serine/threonine-protein kinase NAK
AX-94961642	1B	22024672	TraesCS1B02G042000	TraesCS1B02G042000				TraesCS1B02G042000	TraesCS1B02G042000	Pectin acetylesterase
AX-95002138	1B	24491683
AX-95005147	1B	47161009		TraesCS1B02G062000			TraesCS1B02G062000		TraesCS1B02G062000	DUF6598 domain-containing protein (AG)
AX-94820134	1B	50777943	TraesCS1B02G066400						TraesCS1B02G066400	Alcohol dehydrogenase-like protein 3 (AG)
AX-94413562	1B	52902043	TraesCS1B02G068000						TraesCS1B02G068000	WEB family protein (AG)
AX-94535608	1B	172005285			TraesCS1B02G135100	TraesCS1B02G135100	TraesCS1B02G135100		TraesCS1B02G135100	Triose phosphate/phosphate translocator, non-green plastid, chloroplastic (AG)
AX-94970276	1B	333633430
AX-94778455	1B	336076482		TraesCS1B02G187800	TraesCS1B02G187800				TraesCS1B02G187800	30S ribosomal protein S18
AX-95194682	1B	410435735
AX-95109512	1B	445180665		TraesCS1B02G252400			TraesCS1B02G252400		TraesCS1B02G252400	Receptor protein kinase-like protein ZAR1 (AG)
AX-94494615	1B	448141315	TraesCS1B02G253900					TraesCS1B02G253900	TraesCS1B02G253900	NAD kinase 1
AX-94871220	1B	455211664	TraesCS1B02G258300			TraesCS1B02G258300		TraesCS1B02G258300	TraesCS1B02G258300	CNNM transmembrane domain-containing protein (AG)
AX-95158221	1B	455984674		TraesCS1B02G258600	TraesCS1B02G258600				TraesCS1B02G258600	PMR5N domain-containing protein (AG)
AX-94544446	1B	456253751		TraesCS1B02G258800	TraesCS1B02G258800		TraesCS1B02G258800		TraesCS1B02G258800
AX-94820627	1B	457460566		TraesCS1B02G260100	TraesCS1B02G260100				TraesCS1B02G260100	ARM REPEAT PROTEIN INTERACTING WITH ABF2 (AG)
AX-94442698	1B	457863915		TraesCS1B02G260400			TraesCS1B02G260400		TraesCS1B02G260400	Endo-1,31,4-beta-D-glucanase (AG)
AX-95140632	1B	470000710		TraesCS1B02G267100	TraesCS1B02G267100		TraesCS1B02G267100		TraesCS1B02G267100	Cysteine proteinase inhibitor
AX-94487937	1B	480841645		TraesCS1B02G273800			TraesCS1B02G273800		TraesCS1B02G273800	TPX2 domain-containing protein (AG)
AX-95136941	1B	488658884
AX-94483811	1B	489133971		TraesCS1B02G280700			TraesCS1B02G280700		TraesCS1B02G280700	Coiled-coil domain-containing protein 47 (AG)
AX-94633266	1B	489249553	TraesCS1B02G281100			TraesCS1B02G281100		TraesCS1B02G281100	TraesCS1B02G281100
AX-94568125	1B	492787475		TraesCS1B02G283900			TraesCS1B02G283900		TraesCS1B02G283900	Actin-7 (AG)
AX-94476532	1B	503665390
AX-94678835	1B	505068817		TraesCS1B02G289600			TraesCS1B02G289600		TraesCS1B02G289600	At5g05930
AX-95115833	1B	512158969			TraesCS1B02G294200		TraesCS1B02G294200		TraesCS1B02G294200	60S ribosomal protein L36
AX-94545549	1B	520087932		TraesCS1B02G298500			TraesCS1B02G298500		TraesCS1B02G298500
AX-94483422	1B	522012901		TraesCS1B02G301500	TraesCS1B02G301500		TraesCS1B02G301500		TraesCS1B02G301500	Dual specificity protein kinase pom1 (AG)
AX-94507852	1B	543085932		TraesCS1B02G318700			TraesCS1B02G318700		TraesCS1B02G318700
AX-94526541	1B	549710285
AX-95122579	1B	551864147		TraesCS1B02G326400			TraesCS1B02G326400		TraesCS1B02G326400	Structural maintenance of chromosomes protein
AX-94875635	1B	564908581		TraesCS1B02G337400	TraesCS1B02G337400		TraesCS1B02G337400	TraesCS1B02G337400	TraesCS1B02G337400
AX-94553499	1B	573875607	TraesCS1B02G345500						TraesCS1B02G345500
AX-94492031	1B	577178506
AX-95170113	1B	577186696
AX-94794804	1B	581412894	TraesCS1B02G351000					TraesCS1B02G351000	TraesCS1B02G351000	Cyclic phosphodiesterase (AG)
AX-94620168	1B	582905701		TraesCS1B02G351900			TraesCS1B02G351900		TraesCS1B02G351900	Serine/threonine-protein kinase HT1 (AG)
AX-94933502	1B	613236060		TraesCS1B02G380300		TraesCS1B02G380300	TraesCS1B02G380300		TraesCS1B02G380300	Vesicle transport v-SNARE 11 (AG)
AX-94873552	1B	613423080		TraesCS1B02G381000					TraesCS1B02G381000
AX-94464561	1B	621636633		TraesCS1B02G387400			TraesCS1B02G387400		TraesCS1B02G387400
AX-94647261	1B	631817914
AX-94425292	1B	641632546		TraesCS1B02G417200			TraesCS1B02G417200		TraesCS1B02G417200	Ribosomal L1 domain-containing protein 1 (AG)
AX-94632981	1B	660454525				TraesCS1B02G437700	TraesCS1B02G437700		TraesCS1B02G437700
AX-94604435	1B	664787778		TraesCS1B02G443600			TraesCS1B02G443600		TraesCS1B02G443600	Pentatricopeptide repeat-containing protein At1g15510, chloroplastic (AG)
AX-95257543	1B	665402176			TraesCS1B02G445300	TraesCS1B02G445300		TraesCS1B02G445300	TraesCS1B02G445300	mitogen-activated protein kinase (AG)
AX-95128122	1B	668200621	TraesCS1B02G450100						TraesCS1B02G450100
AX-94522424	1B	670783705	TraesCS1B02G455900	TraesCS1B02G455900					TraesCS1B02G455900	Late embryogenesis abundant protein Lea14-A (AG)
AX-94956073	1B	673640917	TraesCS1B02G459500					TraesCS1B02G459500	TraesCS1B02G459500	Auxin-responsive GH3 family protein (AG)
AX-94413573	1B	674821547	TraesCS1B02G462600			TraesCS1B02G462600	TraesCS1B02G462600
AX-94944262	1B	682004269	TraesCS1B02G474000						TraesCS1B02G474000
AX-95685456	1B	688232233
AX-94423510	1D	216827
AX-94519856	1D	2671485
AX-94773494	1D	7906472
AX-94815880	1D	10432868
AX-94914889	1D	11623642
AX-94450439	1D	12315163
AX-94538909	1D	12535517	TraesCS1D02G032200/TraesCS1D02G032300	TraesCS1D02G032200/TraesCS1D02G032300			TraesCS1D02G032200/TraesCS1D02G032300	TraesCS1D02G032200/TraesCS1D02G032300	TraesCS1D02G032200/TraesCS1D02G032300	Disease resistance RPP8-like protein 3/PPR_long domain-containing protein
AX-94529517	1D	13506794
AX-94502639	1D	15322211
AX-94418622	1D	16408811		TraesCS1D02G035600		TraesCS1D02G035600	TraesCS1D02G035600		TraesCS1D02G035600
AX-95239994	1D	109980446
AX-94483483	1D	206101138
AX-94430584	1D	328446608
AX-95651984	1D	330550504
AX-94412546	1D	349443789
AX-94552962	1D	397081005
AX-94488247	1D	418045809
AX-94665385	1D	420928738
AX-94891002	1D	421037100	TraesCS1D02G330800		TraesCS1D02G330800				TraesCS1D02G330800
AX-95127704	1D	422056143
AX-95260861	1D	430565228
AX-94446929	1D	433252816
AX-94617050	1D	433274799
AX-94817502	1D	478343051	TraesCS1D02G423500	TraesCS1D02G423500			TraesCS1D02G423500		TraesCS1D02G423500	Delta(14)-sterol reductase [Source:Projected from Arabidopsis thaliana (AT3G52940) UniProtKB/Swiss-Prot;Acc:Q9LDR4]
AX-95199577	1D	479052619
AX-94696684	1D	480346293
AX-94674125	1D	491039159
AX-94802588	2A	5637264
AX-94476555	2A	6183145
AX-94587617	2A	32338864
AX-95098442	2A	43299265
AX-94592263	2A	46108086
AX-94905029	2A	52586827
AX-95008267	2A	59323125	TraesCS2A02G107000	TraesCS2A02G107000			TraesCS2A02G107000	TraesCS2A02G107000	TraesCS2A02G107000	Non-specific serine/threonine protein kinase [Source:UniProtKB/TrEMBL;Acc:A0A341PZ27]
AX-94472219	2A	60078027
AX-94400296	2A	65184087	TraesCS2A02G113600/TraesCS2A02G113700					TraesCS2A02G113600/TraesCS2A02G113700	TraesCS2A02G113600/TraesCS2A02G113700	Trans-2,3-enoyl-CoA reductase (AG)/Glycosyltransferase/Protein LURP-one-related 11-like
AX-95096480	2A	72694848
AX-94553666	2A	77528141
AX-94881950	2A	78650006
AX-94880269	2A	101994194
AX-95164703	2A	102326218	TraesCS2A02G155100	TraesCS2A02G155100				TraesCS2A02G155100	TraesCS2A02G155100	35 kDa SR repressor protein (AG)
AX-94402160	2A	191973597	TraesCS2A02G208800					TraesCS2A02G208800	TraesCS2A02G208800
AX-94781925	2A	203460721
AX-94456542	2A	214068135
AX-94431053	2A	222595198
AX-94522700	2A	332044198
AX-94487433	2A	403183698
AX-94432481	2A	455491688
AX-94675505	2A	461978922
AX-94391725	2A	503002971		TraesCS2A02G292100		TraesCS2A02G292100	TraesCS2A02G292100	TraesCS2A02G292100	TraesCS2A02G292100	Histidinol dehydrogenase, chloroplastic [Source:UniProtKB/TrEMBL;Acc:W5AVC9]
AX-94521857	2A	507691387			TraesCS2A02G295100	TraesCS2A02G295100		TraesCS2A02G295100	TraesCS2A02G295100	Protein transport protein Sec24B (AG)/ATH12/FAF domain-containing protein (AG)
AX-95108722	2A	585206888	TraesCS2A02G346900	TraesCS2A02G346900					TraesCS2A02G346900	Pentatricopeptide repeat-containing protein At4g38010 [Source:Projected from Arabidopsis thaliana (AT4G38010) UniProtKB/Swiss-Prot;Acc:Q9SZK1]
AX-94595993	2A	597499332	TraesCS2A02G355000					TraesCS2A02G355000	TraesCS2A02G355000	Enhancer of rudimentary homolog [Source:UniProtKB/TrEMBL;Acc:A0A1D5UHW9]
AX-94457604	2A	649700131
AX-95094317	2A	674418771
AX-94786451	2A	690740165
AX-94701109	2A	691845836
AX-94415873	2A	692062705
AX-94496990	2A	692755016
AX-94471569	2A	693285952
AX-94396186	2A	707040187
AX-95173053	2A	710357917
AX-94632442	2A	741827467	TraesCS2A02G518200					TraesCS2A02G518200	TraesCS2A02G518200	DUF6598 domain-containing protein (TG)
AX-95179457	2A	752102994
AX-94536174	2A	754361108
AX-94947518	2A	755793703
AX-94483464	2A	755927631
AX-94667745	2A	757946577
AX-95080933	2A	759465359
AX-95114107	2A	764056112
AX-95135556	2A	764821166
AX-94404280	2A	767938508			TraesCS2A02G570300/TraesCS2A02G570500/TraesCS2A02G570600			TraesCS2A02G570300/TraesCS2A02G570500/TraesCS2A02G570600	TraesCS2A02G570300/TraesCS2A02G570500/TraesCS2A02G570600	Thaumatin-like protein/4-coumarate--CoA ligase/Agmatine coumaroyltransferase-2-like
AX-95182806	2A	772440370
AX-94505732	2B	4720576
AX-94493021	2B	6253769
AX-95153510	2B	6405959		TraesCS2B02G013300			TraesCS2B02G013300		TraesCS2B02G013300
AX-94691415	2B	7430111		TraesCS2B02G015500			TraesCS2B02G015500		TraesCS2B02G015500
AX-94435390	2B	7645628		TraesCS2B02G016000			TraesCS2B02G016000		TraesCS2B02G016000	Phosphotransferase
AX-95089630	2B	8342884
AX-94529633	2B	20373128
AX-95630054	2B	25236554		TraesCS2B02G051500			TraesCS2B02G051500		TraesCS2B02G051500
AX-94805858	2B	25250290			TraesCS2B02G051600	TraesCS2B02G051600			TraesCS2B02G051600	4-hydroxy-7-methoxy-3-oxo-3,4-dihydro-2H-1,4-benzoxazin-2-yl glucosidebeta-D-glucosidase (AG)
AX-94849048	2B	33944348		TraesCS2B02G067300			TraesCS2B02G067300	TraesCS2B02G067300	TraesCS2B02G067300	Protein ALP1-like (AG)
AX-94402003	2B	41144256	TraesCS2B02G076200						TraesCS2B02G076200	Pentatricopeptide repeat-containing protein At4g38010
AX-95231966	2B	41153600
AX-94604134	2B	42954004	TraesCS2B02G077300		TraesCS2B02G077300			TraesCS2B02G077300	TraesCS2B02G077300	mRNA-capping enzyme (AG)
AX-94432295	2B	44405587	TraesCS2B02G079700					TraesCS2B02G079700	TraesCS2B02G079700
AX-94527740	2B	51930329
AX-94525631	2B	58324913	TraesCS2B02G098500						TraesCS2B02G098500	Phosphoinositide phospholipase C
AX-94860010	2B	72610516		TraesCS2B02G110800			TraesCS2B02G110800		TraesCS2B02G110800	Lon protease homolog, mitochondrial
AX-94655347	2B	76817708			TraesCS2B02G113200			TraesCS2B02G113200	TraesCS2B02G113200	Putative Transcription factor HBP-1b(C1) (AG)
AX-94693471	2B	77902365			TraesCS2B02G114700	TraesCS2B02G114700		TraesCS2B02G114700	TraesCS2B02G114700
AX-94639471	2B	78827638			TraesCS2B02G115400			TraesCS2B02G115400	TraesCS2B02G115400
AX-95652726	2B	92996867	TraesCS2B02G124300						TraesCS2B02G124300	Peroxidase
AX-94422665	2B	97188867		TraesCS2B02G129500	TraesCS2B02G129500		TraesCS2B02G129500	TraesCS2B02G129500	TraesCS2B02G129500	DNA-directed RNA polymerases I, II, and III subunit rpabc3 (AG)
AX-94448868	2B	98295531		TraesCS2B02G131500				TraesCS2B02G131500	TraesCS2B02G131500
AX-94702181	2B	105412632	TraesCS2B02G138200						TraesCS2B02G138200	DUF4220 domain-containing protein (AG)
AX-94657721	2B	105688927		TraesCS2B02G138500			TraesCS2B02G138500	TraesCS2B02G138500	TraesCS2B02G138500	GDSL esterase/lipase (AG)
AX-94508946	2B	126948182
AX-94820492	2B	128940460
AX-94870989	2B	133689944			TraesCS2B02G160100				TraesCS2B02G160100	Lipase (TG)
AX-95201190	2B	134090229	TraesCS2B02G160700				TraesCS2B02G160700	TraesCS2B02G160700	TraesCS2B02G160700	Scaffold TuUngrouped_contig_6211: 1-4,695 (TG)
AX-95240708	2B	134996689			TraesCS2B02G161900				TraesCS2B02G161900	DEAD-box ATP-dependent RNA helicase 57
AX-94759165	2B	137214599
AX-94506263	2B	138536866
AX-95244715	2B	140751546			TraesCS2B02G167500	TraesCS2B02G167500	TraesCS2B02G167500		TraesCS2B02G167500	Cytochrome P450 78A3 (AG)
AX-94515318	2B	148589549	TraesCS2B02G174400		TraesCS2B02G174400		TraesCS2B02G174400		TraesCS2B02G174400	1-Cys peroxiredoxin PER1
AX-94527643	2B	150597189		TraesCS2B02G175300		TraesCS2B02G175300			TraesCS2B02G175300	Protein-serine/threonine kinase (AG)
AX-94697510	2B	154194720
AX-95247247	2B	154985287	TraesCS2B02G180900						TraesCS2B02G180900
AX-94611194	2B	157694173			TraesCS2B02G182800		TraesCS2B02G182800		TraesCS2B02G182800
AX-94755547	2B	164424813	TraesCS2B02G188800						TraesCS2B02G188800	Calmodulin-binding transcription activator 2 (AG)
AX-94685526	2B	167798309				TraesCS2B02G192300			TraesCS2B02G192300	Protein WEAK CHLOROPLAST MOVEMENT UNDER BLUE LIGHT 1 (AG)
AX-94797912	2B	174931415			TraesCS2B02G197100	TraesCS2B02G197100	TraesCS2B02G197100		TraesCS2B02G197100	Exportin-T
AX-95630079	2B	180543407	TraesCS2B02G201100						TraesCS2B02G201100	Mitochondrial import inner membrane translocase subunit Tim17 (AG)
AX-94686435	2B	180560024				TraesCS2B02G201400			TraesCS2B02G201400	COBRA-like protein
AX-95223107	2B	180822615	TraesCS2B02G201800	TraesCS2B02G201800				TraesCS2B02G201800	TraesCS2B02G201800	PPR_long domain-containing protein (AG)
AX-94551121	2B	180886638
AX-94671810	2B	206760086
AX-94477389	2B	210842751	TraesCS2B02G220600						TraesCS2B02G220600
AX-94484728	2B	214004546	TraesCS2B02G223900						TraesCS2B02G223900	DUF868 domain-containing protein (AG)
AX-94568269	2B	216463239	TraesCS2B02G225800						TraesCS2B02G225800	Insulin-degrading enzyme (AG)
AX-95192394	2B	223730264	TraesCS2B02G229000	TraesCS2B02G229000			TraesCS2B02G229000	TraesCS2B02G229000	TraesCS2B02G229000	protein-serine/threonine phosphatase (AG)
AX-94545989	2B	227081017	TraesCS2B02G230900						TraesCS2B02G230900	ADP-ribosylation factor GTPase-activating protein AGD5
AX-94773579	2B	236805726	TraesCS2B02G236500				TraesCS2B02G236500		TraesCS2B02G236500	Putative mixed-linked glucan synthase 7 (AG)
AX-95209232	2B	236881756		TraesCS2B02G236500		TraesCS2B02G236500			TraesCS2B02G236500
AX-95652766	2B	244937464			TraesCS2B02G240900		TraesCS2B02G240900		TraesCS2B02G240900
AX-94526347	2B	245130139		TraesCS2B02G241200	TraesCS2B02G241200		TraesCS2B02G241200	TraesCS2B02G241200	TraesCS2B02G241200
AX-94488580	2B	245888693	TraesCS2B02G242000						TraesCS2B02G242000
AX-94539565	2B	298331391
AX-95009146	2B	315664134
AX-94630138	2B	316109048
AX-94907026	2B	368961236				TraesCS2B02G270400	TraesCS2B02G270400		TraesCS2B02G270400
AX-94507617	2B	546614090	TraesCS2B02G382700	TraesCS2B02G382700				TraesCS2B02G382700	TraesCS2B02G382700	Putative serine/threonine-protein kinase (AG)
AX-94538855	2B	554457801		TraesCS2B02G390600			TraesCS2B02G390600		TraesCS2B02G390600	WD_REPEATS_REGION domain-containing protein (AG)
AX-94818431	2B	580020421	TraesCS2B02G408300					TraesCS2B02G408300	TraesCS2B02G408300
AX-95250072	2B	588729771			TraesCS2B02G413000	TraesCS2B02G413000	TraesCS2B02G413000		TraesCS2B02G413000	Naringenin,2-oxoglutarate 3-dioxygenase (AG)
AX-94441299	2B	592037559
AX-94665765	2B	593658566			TraesCS2B02G415300	TraesCS2B02G415300	TraesCS2B02G415300		TraesCS2B02G415300	Rho GTPase-activating protein gacA (AG)
AX-95629283	2B	593675095		TraesCS2B02G415400					TraesCS2B02G415400	Ubiquitin fusion degradation 1-like protein (AG)
AX-94475572	2B	594848219			TraesCS2B02G416200				TraesCS2B02G416200	Ankyrin repeat and zinc finger domain-containing protein 1 (AG)
AX-95630339	2B	635075910
AX-94986215	2B	636112718				TraesCS2B02G442800			TraesCS2B02G442800	MBD domain-containing protein (AG)
AX-94987799	2B	652615024	TraesCS2B02G458100				TraesCS2B02G458100		TraesCS2B02G458100
AX-95630577	2B	655014293			TraesCS2B02G461500	TraesCS2B02G461500			TraesCS2B02G461500
AX-94493467	2B	655607085
AX-94648660	2B	675352282	TraesCS2B02G478100				TraesCS2B02G478100	TraesCS2B02G478100	TraesCS2B02G478100	Calcium-dependent protein kinase 5 (AG)
AX-94625794	2B	683029156		TraesCS2B02G485800		TraesCS2B02G485800	TraesCS2B02G485800		TraesCS2B02G485800	Serine/threonine-protein phosphatase 6 regulatory subunit 3 (AG)
AX-94854521	2B	683030833	TraesCS2B02G489600		TraesCS2B02G489600			TraesCS2B02G489600	TraesCS2B02G489600	Nucleoredoxin (AG)
AX-94560605	2B	686837014				TraesCS2B02G489600			TraesCS2B02G489600	Nucleoredoxin (AG)
AX-95186649	2B	688462895		TraesCS2B02G490900		TraesCS2B02G490900	TraesCS2B02G490900		TraesCS2B02G490900	Aminomethyltransferase
AX-94528088	2B	691780416
AX-95206454	2B	692712216			TraesCS2B02G495800	TraesCS2B02G495800			TraesCS2B02G495800
AX-94801818	2B	706089322
AX-94623285	2B	720575201			TraesCS2B02G526300	TraesCS2B02G526300	TraesCS2B02G526300		TraesCS2B02G526300
AX-94532520	2B	732049475
AX-94604156	2B	732346511				TraesCS2B02G537000			TraesCS2B02G537000
AX-94666231	2B	746037326		TraesCS2B02G550000			TraesCS2B02G550000	TraesCS2B02G550000	TraesCS2B02G550000	Cullin-3 (AG)
AX-94723353	2B	748702673	TraesCS2B02G552800					TraesCS2B02G552800	TraesCS2B02G552800	WRKY transcription factor 19 (AG)
AX-94817182	2B	751180888
AX-95160331	2B	762381249
AX-94672440	2B	764074023		TraesCS2B02G574800		TraesCS2B02G574800			TraesCS2B02G574800	Cyclopropane-fatty-acyl-phospholipid synthase (AG)
AX-94481202	2B	773349541			TraesCS2B02G586700				TraesCS2B02G586700
AX-94437015	2B	774656461		TraesCS2B02G587363					TraesCS2B02G587363
AX-95084761	2B	784545663	TraesCS2B02G602000	TraesCS2B02G602000					TraesCS2B02G602000	Putative receptor protein kinase TMK1 (AG)
AX-94970352	2B	786105422	TraesCS2B02G604500					TraesCS2B02G604500	TraesCS2B02G604500
AX-94641018	2B	788520779		TraesCS2B02G608100			TraesCS2B02G608100	TraesCS2B02G608100	TraesCS2B02G608100	Pre-mRNA cleavage factor Im 25 kDa subunit (AG)
AX-94678995	2B	801218717		TraesCS2B02G630100		TraesCS2B02G630100			TraesCS2B02G630100	DDB1- and CUL4-associated factor homolog
AX-94395400	2D	5163797
AX-94970315	2D	14785009		TraesCS2D02G040600/TraesCS2D02G040700/TraesCS2D02G040900		TraesCS2D02G040600/TraesCS2D02G040700/TraesCS2D02G040900			TraesCS2D02G040600/TraesCS2D02G040700/TraesCS2D02G040900	Peptidase S24/S26A/S26B/S26C family protein (AG)/Lectin-domain containing receptor kinase A4.2 (AG)/Phosphoglycerate mutase-like protein
AX-95126447	2D	22199577
AX-94732155	2D	26504732
AX-94545661	2D	43243149	TraesCS2D02G091100		TraesCS2D02G091100			TraesCS2D02G091100	TraesCS2D02G091100	Cysteine-rich receptor-like protein kinase 25 (AG)
AX-94664024	2D	47419253
AX-95124335	2D	52232828
AX-95020885	2D	62614928
AX-94884342	2D	63555838	TraesCS2D02G114100/TraesCS2D02G114200/TraesCS2D02G114400/TraesCS2D02G114500					TraesCS2D02G114100/TraesCS2D02G114200/TraesCS2D02G114400/TraesCS2D02G114500	TraesCS2D02G114100/TraesCS2D02G114200/TraesCS2D02G114400/TraesCS2D02G114500	Glycosyltransferase/Trans-2,3-enoyl-CoA reductase (AG)/Protein LURP-one-related 11-like (AG)/DUF1801 domain-containing protein (AG)
AX-94704355	2D	64190303	TraesCS2D02G115800/TraesCS2D02G115900					TraesCS2D02G115800/TraesCS2D02G115900	TraesCS2D02G115800/TraesCS2D02G115900	Putative indole-3-acetic acid-amido synthetase GH3.9/40S ribosomal protein S21
AX-94847111	2D	65266590	TraesCS2D02G116300					TraesCS2D02G116300	TraesCS2D02G116300	DUF6598 domain-containing protein (AG)
AX-94644814	2D	65537025
AX-95153839	2D	67198359	TraesCS2D02G117800/ TraesCS2D02G117900					TraesCS2D02G117800/ TraesCS2D02G117900	TraesCS2D02G117800/ TraesCS2D02G117900	recovery protein 3 /Xylose isomerase
AX-94497996	2D	70951411
AX-94427244	2D	71470887	TraesCS2D02G122300/TraesCS2D02G126600					TraesCS2D02G122300/TraesCS2D02G126600	TraesCS2D02G122300/TraesCS2D02G126600	PGG domain-containing protein (TG)/4-alpha-glucanotransferase DPE2
AX-95199672	2D	73587107	TraesCS2D02G126600					TraesCS2D02G126600	TraesCS2D02G126600	4-alpha-glucanotransferase DPE2
AX-94662189	2D	74929564	TraesCS2D02G128200/TraesCS2D02G128300/TraesCS2D02G128900/TraesCS2D02G129000/TraesCS2D02G129200					TraesCS2D02G128200/TraesCS2D02G128300/TraesCS2D02G128900/TraesCS2D02G129000/TraesCS2D02G129200	TraesCS2D02G128200/TraesCS2D02G128300/TraesCS2D02G128900/TraesCS2D02G129000/TraesCS2D02G129200	Secologanin synthase (AG)/Elongation factor 1-beta (AG)/Cysteine proteinase inhibitor /Lectin-domain containing receptor kinase A4.3 (AG)/WD_REPEATS_REGION domain-containing protein (AG)
AX-94582505	2D	75251241
AX-95109303	2D	75259842
AX-95631614	2D	75393723	TraesCS2D02G129500/TraesCS2D02G129600		TraesCS2D02G129500/TraesCS2D02G129600				TraesCS2D02G129500/TraesCS2D02G129600	Protein EARLY RESPONSIVE TO DEHYDRATION 15-like (AG)/Ubiquitin carboxyl-terminal hydrolase
AX-94488983	2D	76548968	TraesCS2D02G131000		TraesCS2D02G131000			TraesCS2D02G131000	TraesCS2D02G131000	ABC transporter C family member 10 (AG)
AX-94799113	2D	76580012
AX-94646188	2D	78377901	TraesCS2D02G132900					TraesCS2D02G132900	TraesCS2D02G132900	Ferredoxin-dependent glutamate synthase, chloroplastic (AG)
AX-95165682	2D	78798168
AX-94393403	2D	80820358	TraesCS2D02G137300					TraesCS2D02G137300	TraesCS2D02G137300	Lectin-domain containing receptor kinase A4.3 (AG)
AX-94429402	2D	81651679	TraesCS2D02G138700					TraesCS2D02G138700	TraesCS2D02G138700
AX-94534016	2D	82108553	TraesCS2D02G139100					TraesCS2D02G139100	TraesCS2D02G139100	Myrcene synthase, chloroplastic (AG)
AX-94659739	2D	381335181
AX-94584309	2D	413954280	TraesCS2D02G322600					TraesCS2D02G322600	TraesCS2D02G322600	ABC transporter B family member 19 (AG)
AX-95138710	2D	445894333
AX-94982994	2D	596914500
AX-94962360	2D	596914758	TraesCS2D02G503000					TraesCS2D02G503000	TraesCS2D02G503000	Plasma membrane ATPase
AX-95214920	2D	598265890	TraesCS2D02G503300		TraesCS2D02G503300			TraesCS2D02G503300	TraesCS2D02G503300
AX-95174041	2D	601216600
AX-94538798	2D	601245173
AX-95142803	2D	601600498	TraesCS2D02G508800		TraesCS2D02G508800			TraesCS2D02G508800	TraesCS2D02G508800
AX-94589173	2D	603787384
AX-94786006	2D	610277389	ENSRNA050010430/TraesCS2D02G521500					ENSRNA050010430/TraesCS2D02G521500	ENSRNA050010430/TraesCS2D02G521500	tRNA-Glu for anticodon UUC/Glutamyl-tRNA(Gln) amidotransferase subunit A, chloroplastic/mitochondrial
AX-94422387	2D	611529883
AX-94960708	2D	612342982	TraesCS2D02G523400					TraesCS2D02G523400	TraesCS2D02G523400
AX-94494699	2D	637582473
AX-95175956	2D	650963421	TraesCS2D02G600100/TraesCS2D02G600200				TraesCS2D02G600100/TraesCS2D02G600200	TraesCS2D02G600100/TraesCS2D02G600200	TraesCS2D02G600100/TraesCS2D02G600200	WALI7 /E3 ubiquitin-protein ligase
AX-95240191	3A	7920891		TraesCS3A02G008000				TraesCS3A02G008000	TraesCS3A02G008000
AX-94684907	3A	12479941		TraesCS3A02G021900			TraesCS3A02G021900		TraesCS3A02G021900	Secologanin synthase (AG)
AX-95127888	3A	17702847				TraesCS3A02G032300		TraesCS3A02G032300	TraesCS3A02G032300	Disease resistance protein RPM1 (AG)
AX-94591588	3A	20004042			TraesCS3A02G036500		TraesCS3A02G036500		TraesCS3A02G036500	RuvB-like helicase
AX-94626189	3A	21787996				TraesCS3A02G041200		TraesCS3A02G041200	TraesCS3A02G041200
AX-94490447	3A	22529151			TraesCS3A02G041800	TraesCS3A02G041800		TraesCS3A02G041800	TraesCS3A02G041800	tryptophan synthase (AG)
AX-94547574	3A	25493540
AX-94394356	3A	25938563	TraesCS3A02G048700		TraesCS3A02G048700			TraesCS3A02G048700	TraesCS3A02G048700	Putative receptor-like protein kinase (AG)
AX-94575997	3A	36492044		TraesCS3A02G061200					TraesCS3A02G061200	CDT1 domain-containing protein (AG)
AX-95630128	3A	38037227		TraesCS3A02G063700					TraesCS3A02G063700	Putative LRR receptor-like serine/threonine-protein kinase (AG)
AX-94476859	3A	57568590
AX-94472664	3A	58045435
AX-94584612	3A	59519500		TraesCS3A02G093100					TraesCS3A02G093100	Protein RST1
AX-94701497	3A	61219630		TraesCS3A02G095800			TraesCS3A02G095800		TraesCS3A02G095800	DnaJ_C domain-containing protein (AG)
AX-94799208	3A	61308258		TraesCS3A02G095900			TraesCS3A02G095900		TraesCS3A02G095900
AX-94578679	3A	61446161		TraesCS3A02G096500			TraesCS3A02G096500		TraesCS3A02G096500	Cysteine-rich receptor-like protein kinase 2 (AG)
AX-94652031	3A	70710496		TraesCS3A02G106300			TraesCS3A02G106300		TraesCS3A02G106300
AX-94812864	3A	102879907
AX-94960788	3A	208226333	TraesCS3A02G180200					TraesCS3A02G180200	TraesCS3A02G180200	Peroxidase
AX-94393045	3A	391491718		TraesCS3A02G215000			TraesCS3A02G215000		TraesCS3A02G215000	Putative mitochondrial chaperone BCS1-B (AG)
AX-94638235	3A	470097253		TraesCS3A02G251000			TraesCS3A02G251000		TraesCS3A02G251000	Serine/threonine-protein kinase PBS1 (AG)
AX-94987731	3A	487857840		TraesCS3A02G264000					TraesCS3A02G264000	RING-CH-type domain-containing protein (AG)
AX-95074793	3A	510690109		TraesCS3A02G282100			TraesCS3A02G282100		TraesCS3A02G282100	Chaperone protein dnaJ (AG)
AX-94745923	3A	531082100	TraesCS3A02G296500						TraesCS3A02G296500	ABC transporter I family member 10
AX-94474857	3A	532649170		TraesCS3A02G298300			TraesCS3A02G298300		TraesCS3A02G298300	Protein PAT1-1-like protein (AG)
AX-94495697	3A	556354967		TraesCS3A02G315100			TraesCS3A02G315100		TraesCS3A02G315100	Serine/threonine-protein kinase
AX-94499822	3A	614762770	TraesCS3A02G365800						TraesCS3A02G365800	O-fucosyltransferase family protein (AG)
AX-94480950	3A	633055312			TraesCS3A02G383600	TraesCS3A02G383600			TraesCS3A02G383600	Probable magnesium transporter
AX-94590370	3A	633058035	TraesCS3A02G383700	TraesCS3A02G383700			TraesCS3A02G383700	TraesCS3A02G383700	TraesCS3A02G383700	Erythroid differentiation-related factor 1 (AG)
AX-94763063	3A	649032434	TraesCS3A02G404200						TraesCS3A02G404200	STAR protein homodimerisation region domain-containing protein (AG)
AX-94998102	3A	649544624	TraesCS3A02G404500				TraesCS3A02G404500		TraesCS3A02G404500	AB hydrolase-1 domain-containing protein (AG)
AX-95629522	3A	649714158	TraesCS3A02G404800				TraesCS3A02G404800		TraesCS3A02G404800
AX-94598831	3A	653243058	TraesCS3A02G408000						TraesCS3A02G408000	Scarecrow-like protein 1
AX-95630312	3A	667357754		TraesCS3A02G424900		TraesCS3A02G424900	TraesCS3A02G424900		TraesCS3A02G424900	Protein CPR-5 (AG)
AX-94501648	3A	667793577	TraesCS3A02G425500		TraesCS3A02G425500				TraesCS3A02G425500	Sucrose phosphate synthase, Sucrose synthesis in pollen germinatio
AX-94444729	3A	720437234				TraesCS3A02G494400			TraesCS3A02G494400	UPF0481 protein (AG)
AX-94467710	3A	724047354			TraesCS3A02G498100	TraesCS3A02G498100			TraesCS3A02G498100	Cyclin-dependent kinase C-2 (AG)
AX-94414329	3A	726997290	TraesCS3A02G505000				TraesCS3A02G505000	TraesCS3A02G505000	TraesCS3A02G505000
AX-94407535	3A	729956907		TraesCS3A02G509100				TraesCS3A02G509100	TraesCS3A02G509100	Peroxidase
AX-94611599	3A	737210406	TraesCS3A02G519800						TraesCS3A02G519800	Putative disease resistance protein RGA4 (AG)
AX-94704559	3A	737969003				TraesCS3A02G521300	TraesCS3A02G521300		TraesCS3A02G521300	RING-type E3 ubiquitin transferase
AX-95090074	3A	742765939		TraesCS3A02G528900			TraesCS3A02G528900	TraesCS3A02G528900	TraesCS3A02G528900	Vacuolar-processing enzyme (AG)
AX-94855154	3B	3240179	TraesCS3B02G005900	TraesCS3B02G005900				TraesCS3B02G005900	TraesCS3B02G005900	Paired amphipathic helix protein Sin3 (AG)
AX-95180632	3B	4468795
AX-94777690	3B	6380152
AX-95098367	3B	6639013
AX-94754126	3B	10301822	TraesCS3B02G024100					TraesCS3B02G024100	TraesCS3B02G024100	Cysteine-rich receptor-like protein kinase 42 (AG)
AX-95152594	3B	18518629
AX-94754467	3B	18559022
AX-94620916	3B	18775896	TraesCS3B02G038900	TraesCS3B02G038900			TraesCS3B02G038900	TraesCS3B02G038900	TraesCS3B02G038900	Cysteine-rich receptor-like protein kinase 10 (AG)
AX-94430973	3B	18873489
AX-94960570	3B	23600420	TraesCS3B02G046100						TraesCS3B02G046100	aldehyde oxygenase (deformylating) (AG)
AX-94853252	3B	39460408
AX-95241551	3B	39460754	TraesCS3B02G066000/TraesCS3B02G066200						TraesCS3B02G066000/TraesCS3B02G066200	Glycosyltransferase /Protein DAMAGED DNA-BINDING 2
AX-94394857	3B	39910775
AX-94492579	3B	40527518	TraesCS3B02G068300						TraesCS3B02G068300	glutathione transferase (AG)
AX-94896508	3B	54502262	TraesCS3B02G085900						TraesCS3B02G085900
AX-94396853	3B	60868220	TraesCS3B02G091800		TraesCS3B02G091800		TraesCS3B02G091800		TraesCS3B02G091800	WW domain-containing oxidoreductase (AG)
AX-95158456	3B	61555144
AX-94961316	3B	63108207
AX-94442632	3B	66864946
AX-95144587	3B	66953509
AX-95652997	3B	68292038
AX-95128040	3B	70268416
AX-94708034	3B	71119953
AX-94619709	3B	76437979
AX-94397852	3B	79469403
AX-94690406	3B	120619779
AX-94405819	3B	133774420
AX-95020500	3B	133818767
AX-94552114	3B	140490757
AX-95210006	3B	154206479
AX-94751960	3B	401509323
AX-94578704	3B	419241114
AX-95209504	3B	450847122
AX-94910184	3B	452103409		TraesCS3B02G281500		TraesCS3B02G281500	TraesCS3B02G281500		TraesCS3B02G281500	Histone H1 (AG)
AX-94484138	3B	457021529
AX-94962244	3B	457575601
AX-94938541	3B	470613141
AX-94597451	3B	471476273	TraesCS3B02G292900				TraesCS3B02G292900	TraesCS3B02G292900	TraesCS3B02G292900	Threonine synthase 2, chloroplastic (AG)
AX-94484198	3B	480341923
AX-94466684	3B	481625161	TraesCS3B02G300100				TraesCS3B02G300100	TraesCS3B02G300100	TraesCS3B02G300100	Beclin-1-like protein (AG)
AX-94437683	3B	488530414
AX-95197811	3B	488535258
AX-95070570	3B	491371444	TraesCS3B02G305700				TraesCS3B02G305700	TraesCS3B02G305700	TraesCS3B02G305700
AX-94594057	3B	507510074
AX-94853100	3B	513566616
AX-95094145	3B	522395687
AX-95685009	3B	542551757
AX-94900436	3B	543842565
AX-95631477	3B	547256034
AX-94516631	3B	550980400
AX-94856486	3B	557088874
AX-94443970	3B	557169798
AX-95220080	3B	558510133
AX-95197282	3B	560428008
AX-94838752	3B	562731079	TraesCS3B02G353000						TraesCS3B02G353000	NAD(P)H dehydrogenase (quinone) (AG)
AX-95208329	3B	564319645
AX-94449016	3B	566843953
AX-94489275	3B	568670230
AX-95185158	3B	571753073
AX-95249280	3B	571763709	TraesCS3B02G359400		TraesCS3B02G359400			TraesCS3B02G359400	TraesCS3B02G359400	Serine carboxypeptidase-like 18 (AG)/MORC family CW-type zinc finger protein 3 (AG)
AX-94923714	3B	571811828
AX-94419845	3B	592652568	TraesCS3B02G376400		TraesCS3B02G376400			TraesCS3B02G376400	TraesCS3B02G376400	WD_REPEATS_REGION domain-containing protein (AG)
AX-95629322	3B	596430024
AX-94995589	3B	598995586
AX-94480399	3B	603491376
AX-94567358	3B	605485838
AX-94421443	3B	606570991
AX-95144562	3B	621936858
AX-95141357	3B	622082260
AX-94611613	3B	627211281
AX-94633626	3B	630299246
AX-95168896	3B	630306162	TraesCS3B02G399100					TraesCS3B02G399100	TraesCS3B02G399100
AX-94554170	3B	674424859		TraesCS3B02G435900				TraesCS3B02G435900	TraesCS3B02G435900	Signal recognition particle subunit SRP72 [Source:UniProtKB/TrEMBL;Acc:A0A341SWL3]
AX-95230609	3B	676617666
AX-95684976	3B	693645242
AX-95098452	3B	694021049
AX-94811682	3B	705817220
AX-94452872	3B	707441711
AX-94445993	3B	708519036
AX-94531806	3B	713544833
AX-95236314	3B	718291021
AX-94907975	3B	719922622
AX-94457937	3B	720217602
AX-94716868	3B	721070908
AX-94482660	3B	724741034
AX-95233557	3B	736914184
AX-94384226	3B	738155424
AX-94455923	3B	738684478
AX-94572470	3B	739167891
AX-94518159	3B	747801158
AX-94668183	3B	750357979
AX-94481626	3B	753107042
AX-94731996	3B	762388836
AX-94527055	3B	778277391
AX-94424152	3B	786856604
AX-94799334	3B	817821929	TraesCS3B02G594500					TraesCS3B02G594500	TraesCS3B02G594500
AX-95195991	3B	820139278
AX-94916747	3B	820791977		TraesCS3B02G600100		TraesCS3B02G600100	TraesCS3B02G600100	TraesCS3B02G600100	TraesCS3B02G600100
AX-94580748	3B	820894856
AX-95248765	3B	821077029
AX-94528671	3D	3628581
AX-94525765	3D	39538191
AX-94689617	3D	86353075
AX-95176461	3D	94023239	TraesCS3D02G134900					TraesCS3D02G134900	TraesCS3D02G134900
AX-95226199	3D	269285399
AX-94535928	3D	294732361
AX-94720192	3D	303795957
AX-94697168	3D	340711897
AX-95194018	3D	463690359	TraesCS3D02G353000					TraesCS3D02G353000	TraesCS3D02G353000
AX-94838180	3D	521325209
AX-94781486	3D	524870464
AX-94748732	3D	570805078
AX-94849383	3D	595883405
AX-95087639	3D	596339633
AX-95652296	3D	600261835	TraesCS3D02G516700				TraesCS3D02G516700	TraesCS3D02G516700	TraesCS3D02G516700	Dirigent protein
AX-94723806	3D	607097496
AX-95200511	3D	607356040
AX-94421161	3D	607515029
AX-94382700	3D	607923628
AX-94896736	3D	609626719
AX-94464974	3D	611164140
AX-94598323	3D	611188369
AX-95108152	3D	612524377
AX-94634443	3D	612887735
AX-94392971	3D	613735328
AX-94957332	3D	613954398
AX-94958018	3D	614030957
AX-94520571	4A	12208761				TraesCS4A02G018800	TraesCS4A02G018800		TraesCS4A02G018800	DUF295 domain-containing protein (AG)
AX-94409394	4A	12394820	TraesCS4A02G019000					TraesCS4A02G019000	TraesCS4A02G019000
AX-94715337	4A	12402333				TraesCS4A02G019200	TraesCS4A02G019200		TraesCS4A02G019200
AX-95104288	4A	14341056				TraesCS4A02G021100	TraesCS4A02G021100		TraesCS4A02G021100
AX-94915611	4A	25213400
AX-94477697	4A	27164555
AX-95634516	4A	29069673	TraesCS4A02G036500						TraesCS4A02G036500	Ribosomal large subunit pseudouridine synthase B (AG)
AX-95019395	4A	29453917
AX-94807421	4A	30290517			TraesCS4A02G038200	TraesCS4A02G038200			TraesCS4A02G038200
AX-94532720	4A	40442350	TraesCS4A02G049700						TraesCS4A02G049700
AX-94549735	4A	40879515				TraesCS4A02G050200			TraesCS4A02G050200	Protein RBL
AX-94582600	4A	41918954	TraesCS4A02G050800						TraesCS4A02G050800	Gibberellin 3-beta-dioxygenase 4 (AG)
AX-94816781	4A	597909550	TraesCS4A02G299700				TraesCS4A02G299700	TraesCS4A02G299700	TraesCS4A02G299700	Transmembrane protein 194A (AG)
AX-94465836	4A	600898975				TraesCS4A02G305300			TraesCS4A02G305300	Ribosomal protein
AX-95108463	4A	602261154		TraesCS4A02G308700		TraesCS4A02G308700	TraesCS4A02G308700		TraesCS4A02G308700	1-aminocyclopropane-1-carboxylate oxidase-1-like protein (AG)
AX-95088190	4A	603460354	TraesCS4A02G311300						TraesCS4A02G311300	Ascorbate transporter, chloroplastic
AX-94800507	4A	608608106	TraesCS4A02G319800						TraesCS4A02G319800	ATP-dependent DNA helicase 2 subunit KU80
AX-94557199	4A	612391001	TraesCS4A02G324900						TraesCS4A02G324900	Lysine-specific demethylase 5B (AG)
AX-95630350	4A	636688478		TraesCS4A02G363800			TraesCS4A02G363800		TraesCS4A02G363800	Elongation factor 2 (AG)
AX-94611050	4A	658973882	TraesCS4A02G381700					TraesCS4A02G381700	TraesCS4A02G381700	Leucine carboxyl methyltransferase 1 homolog
AX-95257547	4A	662296782
AX-94982724	4A	690983344			TraesCS4A02G420300	TraesCS4A02G420300	TraesCS4A02G420300	TraesCS4A02G420300	TraesCS4A02G420300
AX-95630216	4A	692272765	TraesCS4A02G421800						TraesCS4A02G421800
AX-95068871	4A	703338548		TraesCS4A02G432400			TraesCS4A02G432400		TraesCS4A02G432400
AX-95237300	4A	712856709				TraesCS4A02G444200	TraesCS4A02G444200		TraesCS4A02G444200
AX-94448800	4A	714407117
AX-94858447	4A	715817936			TraesCS4A02G450200		TraesCS4A02G450200		TraesCS4A02G450200
AX-94434804	4A	717971909	TraesCS4A02G453600					TraesCS4A02G453600	TraesCS4A02G453600	Bifunctional inhibitor/plant lipid transfer protein/seed storage helical domain-containing protein (AG)
AX-95010121	4A	744310569
AX-95190182	4B	4992638
AX-94915722	4B	5456899
AX-94542156	4B	7027561
AX-94512748	4B	7886917
AX-94877747	4B	9958206
AX-95630040	4B	12893614
AX-95629824	4B	16056681
AX-94545917	4B	25834778
AX-94858793	4B	27534694	TraesCS4B02G037900				TraesCS4B02G037900	TraesCS4B02G037900	TraesCS4B02G037900	Lipoxygenase [Source:UniProtKB/TrEMBL;Acc:X2D2V6]
AX-94943082	4B	41846350
AX-95246864	4B	44915890
AX-94698036	4B	68890931
AX-94987158	4B	167346639		TraesCS4B02G127500			TraesCS4B02G127500	TraesCS4B02G127500	TraesCS4B02G127500	WEB family protein (AG)
AX-94542510	4B	278410127
AX-94703693	4B	475806797
AX-94842990	4B	476371127		TraesCS4B02G227800		TraesCS4B02G227800	TraesCS4B02G227800		TraesCS4B02G227800	Cell cycle checkpoint protein RAD17
AX-94435252	4B	532719054
AX-94495603	4B	597032077
AX-94893073	4B	600655588
AX-94420805	4B	601051203
AX-94542843	4B	610800460
AX-94652395	4B	612759620	TraesCS4B02G321800				TraesCS4B02G321800		TraesCS4B02G321800	Calcium-dependent protein kinase, isoform 11 (EC 2.7.1.-) (CDPK 11) [Source: Projected from Oryza sativa (Os03g0128700)]
AX-94470240	4B	616274491
AX-94926956	4B	621326964
AX-94484839	4B	650729126
AX-94521391	4B	650730117
AX-94950143	4B	657274069
AX-95178464	4B	660725018
AX-94486277	4B	673203243
AX-94405264	4D	3403289		TraesCS4D02G006100/TraesCS4D02G006200			TraesCS4D02G006100/TraesCS4D02G006200		TraesCS4D02G006100/TraesCS4D02G006200	Beta-amylase/5-amino-6-(5-phospho-D-ribitylamino)uracil phosphatase, chloroplastic
AX-94454866	4D	3612555		TraesCS4D02G007200					TraesCS4D02G007200	Formate dehydrogenase, mitochondrial
AX-94618548	4D	80221090				TraesCS4D02G102000		TraesCS4D02G102000	TraesCS4D02G102000
AX-95098004	4D	121182732		TraesCS4D02G134400			TraesCS4D02G134400	TraesCS4D02G134400	TraesCS4D02G134400	Amino acid transporter transmembrane domain-containing protein (AG)
AX-94391091	4D	318496444				TraesCS4D02G182300			TraesCS4D02G182300	GPN-loop GTPase 1-like protein (AG)
AX-94838884	4D	479674894			TraesCS4D02G313800				TraesCS4D02G313800	Phosphate transporter protein
AX-94669386	4D	490606756
AX-94694404	5A	1267954
AX-94935882	5A	4848259
AX-95235821	5A	8237880
AX-94738199	5A	9325525
AX-94411096	5A	9835041
AX-94819371	5A	14519811		TraesCS5A02G018500		TraesCS5A02G018500	TraesCS5A02G018500		TraesCS5A02G018500
AX-94389559	5A	17529294
AX-94436297	5A	18669713
AX-94505044	5A	19271080
AX-94480964	5A	19272179
AX-94445458	5A	51736649
AX-95238549	5A	52269951
AX-94525913	5A	52443413
AX-94446161	5A	59029631
AX-94403987	5A	64365949
AX-94564729	5A	64413578	TraesCS5A02G060600					TraesCS5A02G060600	TraesCS5A02G060600	Calcineurin B-like protein 2
AX-94701571	5A	66091768
AX-94567136	5A	68549889
AX-94994032	5A	71478678
AX-95079359	5A	79263340
AX-94444467	5A	80160980
AX-94940509	5A	83929963
AX-94968358	5A	86167034
AX-94657326	5A	88023758	TraesCS5A02G074800		TraesCS5A02G074800		TraesCS5A02G074800	TraesCS5A02G074800	TraesCS5A02G074800
AX-94749386	5A	91119566
AX-94470454	5A	104232749
AX-94634069	5A	219257096
AX-94863865	5A	310974271
AX-94490704	5A	408838413
AX-94474210	5A	410201489
AX-94511011	5A	417885566
AX-94492608	5A	419368091	TraesCS5A02G207400	TraesCS5A02G207400				TraesCS5A02G207400	TraesCS5A02G207400
AX-95025077	5A	419688543
AX-94723405	5A	422020451
AX-94487186	5A	422039700	TraesCS5A02G208500					TraesCS5A02G208500	TraesCS5A02G208500	F-box domain-containing protein (AG)
AX-95630021	5A	422077599
AX-95169303	5A	422077746	TraesCS5A02G208600/TraesCS5A02G208900/TraesCS5A02G209100					TraesCS5A02G208600/TraesCS5A02G208900/TraesCS5A02G209100	TraesCS5A02G208600/TraesCS5A02G208900/TraesCS5A02G209100	F-box domain-containing protein (AG)/Aspartyl aminopeptidase (AG)/O-fucosyltransferase 35 (AG)
AX-95204677	5A	441922390
AX-95220729	5A	448607367
AX-94659097	5A	450463768
AX-94926719	5A	451886180
AX-94432276	5A	458911356
AX-94757149	5A	461848271
AX-95077329	5A	462155189
AX-94465470	5A	466989048
AX-94512816	5A	467379085
AX-94879628	5A	468464219
AX-94590607	5A	468860786
AX-94500574	5A	471916446	TraesCS5A02G256400/TraesCS5A02G256300	TraesCS5A02G256400/TraesCS5A02G256300				TraesCS5A02G256400/TraesCS5A02G256300	TraesCS5A02G256400/TraesCS5A02G256300	Hexosyltransferase / Pentatricopeptide repeat-containing protein At3g24000, mitochondrial
AX-95251477	5A	472278231
AX-94400860	5A	473312328
AX-94515946	5A	475633045	TraesCS5A02G262600	TraesCS5A02G262600				TraesCS5A02G262600	TraesCS5A02G262600	E3 ubiquitin-protein ligase UPL5
AX-95157689	5A	475645077				TraesCS5A02G262600			TraesCS5A02G262600	E3 ubiquitin-protein ligase UPL5
AX-95085015	5A	480284515
AX-94452354	5A	481670059
AX-94656347	5A	481892749
AX-94731078	5A	482119840
AX-94937999	5A	494870842
AX-95107988	5A	495312230
AX-95187165	5A	524721007
AX-94706027	5A	549162857
AX-94440814	5A	567522304	TraesCS5A02G366900					TraesCS5A02G366900	TraesCS5A02G366900
AX-94724413	5A	568160475
AX-94706894	5A	569288639	TraesCS5A02G369000					TraesCS5A02G369000	TraesCS5A02G369000
AX-95197962	5A	569719324
AX-94443922	5A	578061365
AX-94398741	5A	582103970	TraesCS5A02G384300/TraesCS5A02G384200						TraesCS5A02G384300/TraesCS5A02G384200	Histone H2B /Serine/threonine-protein kinase HT1 (AG)
AX-94818117	5A	591463464
AX-94396672	5A	597686169
AX-94419814	5A	603369110	TraesCS5A02G415100					TraesCS5A02G415100	TraesCS5A02G415100
AX-95630204	5A	603371107
AX-94676686	5A	609865463	TraesCS5A02G424400					TraesCS5A02G424400	TraesCS5A02G424400
AX-95629926	5A	610217026
AX-94645340	5A	611558406
AX-94482861	5A	643622725
AX-94515371	5A	657206948
AX-94814469	5A	664483595
AX-94391188	5A	666737099		TraesCS5A02G501100		TraesCS5A02G501100	TraesCS5A02G501100	TraesCS5A02G501100	TraesCS5A02G501100	Peptidoglycan-binding Lysin subgroup domain containing protein [Source: Projected from Oryza sativa (Os03g0133400)]
AX-94683931	5A	667102877
AX-94462650	5A	671393423
AX-94452971	5A	678229450
AX-95628984	5A	680209863
AX-94431079	5A	684703857
AX-95129770	5A	684760038
AX-95097524	5A	693657652
AX-94613491	5A	698509784	TraesCS5A02G542400/TraesCS5A02G542500/TraesCS5A02G542600/TraesCS5A02G542700					TraesCS5A02G542400/TraesCS5A02G542500/TraesCS5A02G542600/TraesCS5A02G542700	TraesCS5A02G542400/TraesCS5A02G542500/TraesCS5A02G542600/TraesCS5A02G542700	Enoyl reductase (ER) domain-containing protein (AG)/BURP domain-containing protein (AG)/Hexose carrier protein HEX6 (AG)/U-box domain-containing protein 35 (AG)
AX-94793259	5A	702136433
AX-95077733	5A	706274335
AX-94978088	5A	706542740
AX-94723934	5B	19581		TraesCS5B02G000100				TraesCS5B02G000100	TraesCS5B02G000100	Sucrose transport protein SUC4
AX-95100031	5B	1155861
AX-95205468	5B	6365489		TraesCS5B02G004300				TraesCS5B02G004300	TraesCS5B02G004300	LRR receptor-like serine/threonine-protein kinase FEI 1 (AG)
AX-94406039	5B	6651421				TraesCS5B02G005100	TraesCS5B02G005100	TraesCS5B02G005100	TraesCS5B02G005100	Putative ubiquitin carrier protein E2 18 (AG)
AX-94631203	5B	17545983		TraesCS5B02G017900			TraesCS5B02G017900	TraesCS5B02G017900	TraesCS5B02G017900	Similar to Phytoene synthase 1, chloroplast precursor
AX-94559061	5B	17968928	TraesCS5B02G018500						TraesCS5B02G018500	TATA-box-binding protein 2 (AG)
AX-94442680	5B	39849163
AX-95011964	5B	43190894
AX-94612603	5B	50237398
AX-94424012	5B	58331943
AX-94551575	5B	58451188
AX-94965780	5B	58563966		TraesCS5B02G053500			TraesCS5B02G053500	TraesCS5B02G053500	TraesCS5B02G053500
AX-94941430	5B	63615685
AX-94581829	5B	87970970				TraesCS5B02G073800			TraesCS5B02G073800
AX-94727527	5B	114434105		TraesCS5B02G089000					TraesCS5B02G089000	Putative LRR receptor-like serine/threonine-protein kinase (AG)
AX-94886530	5B	186843706
AX-94419677	5B	239397827
AX-94808510	5B	278448470				TraesCS5B02G150700	TraesCS5B02G150700		TraesCS5B02G150700	Protein trichome birefringence-like 34
AX-94405947	5B	315243260
AX-94598757	5B	316562218	TraesCS5B02G172200				TraesCS5B02G172200		TraesCS5B02G172200	Dirigent protein
AX-94600691	5B	318283812	TraesCS5B02G173200	TraesCS5B02G173200			TraesCS5B02G173200		TraesCS5B02G173200
AX-94645551	5B	322290072			TraesCS5B02G176400	TraesCS5B02G176400			TraesCS5B02G176400
AX-94720687	5B	322553471				TraesCS5B02G176600		TraesCS5B02G176600	TraesCS5B02G176600	Transcription initiation factor TFIID subunit 15
AX-94909432	5B	325090617
AX-94392439	5B	356188227
AX-94862492	5B	391049811				TraesCS5B02G216800	TraesCS5B02G216800		TraesCS5B02G216800	Transcription initiation factor TFIID subunit 10
AX-94799632	5B	418015842			TraesCS5B02G237200	TraesCS5B02G237200		TraesCS5B02G237200	TraesCS5B02G237200
AX-95103909	5B	432156352
AX-94577325	5B	433528763				TraesCS5B02G251000	TraesCS5B02G251000		TraesCS5B02G251000
AX-94488630	5B	433532884
AX-94782092	5B	452130406
AX-94412441	5B	456508807
AX-94552728	5B	457914168
AX-94453200	5B	474478885
AX-94447381	5B	479735139
AX-94537482	5B	519151944	TraesCS5B02G336100						TraesCS5B02G336100	Phospholipase D
AX-95205856	5B	536516629
AX-94771499	5B	542952919	TraesCS5B02G364200						TraesCS5B02G364200
AX-94912015	5B	546826568		TraesCS5B02G368500			TraesCS5B02G368500		TraesCS5B02G368500	Potassium transporter
AX-94941069	5B	546830020			TraesCS5B02G368500	TraesCS5B02G368500			TraesCS5B02G368500	Potassium transporter
AX-94406111	5B	555185056
AX-95100010	5B	555943733
AX-94455639	5B	556182606	TraesCS5B02G378000					TraesCS5B02G378000	TraesCS5B02G378000	Homeobox-leucine zipper protein HOX32 (AG)
AX-94717904	5B	558625452				TraesCS5B02G380700			TraesCS5B02G380700
AX-95259336	5B	560395292	TraesCS5B02G382100						TraesCS5B02G382100
AX-94702867	5B	560732412			TraesCS5B02G382400	TraesCS5B02G382400		TraesCS5B02G382400	TraesCS5B02G382400	Lipoxygenase
AX-94688821	5B	571184205				TraesCS5B02G392200			TraesCS5B02G392200	Protein kinase dsk1 (AG)
AX-94541836	5B	572140460		TraesCS5B02G394200			TraesCS5B02G394200		TraesCS5B02G394200	Periplasmic beta-glucosidase (AG)
AX-94519749	5B	575521326	TraesCS5B02G397900					TraesCS5B02G397900	TraesCS5B02G397900
AX-95166397	5B	580103287			TraesCS5B02G403400	TraesCS5B02G403400	TraesCS5B02G403400		TraesCS5B02G403400	Aspartate-semialdehyde dehydrogenase (AG)
AX-94463626	5B	580840106	TraesCS5B02G405200		TraesCS5B02G405200				TraesCS5B02G405200	Alpha-N-acetylglucosaminidase
AX-95154188	5B	585753786	TraesCS5B02G410400						TraesCS5B02G410400	Glycosyltransferase 2-like domain-containing protein (AG)
AX-95113708	5B	594908647
AX-95210712	5B	631951899	TraesCS5B02G457400						TraesCS5B02G457400
AX-94649734	5B	632153294			TraesCS5B02G457700	TraesCS5B02G457700	TraesCS5B02G457700	TraesCS5B02G457700	TraesCS5B02G457700	Putative vesicle-associated membrane protein 726 (AG)
AX-94562180	5B	662980380		TraesCS5B02G495500			TraesCS5B02G495500		TraesCS5B02G495500	Hsp70 nucleotide exchange factor fes1 (AG)
AX-95173034	5B	667839929			TraesCS5B02G500700	TraesCS5B02G500700		TraesCS5B02G500700	TraesCS5B02G500700
AX-94815931	5B	669897777	TraesCS5B02G503200						TraesCS5B02G503200	Non-specific phospholipase C
AX-94552662	5B	670305034	TraesCS5B02G504200						TraesCS5B02G504200
AX-94994996	5B	670831059				TraesCS5B02G504900		TraesCS5B02G504900	TraesCS5B02G504900
AX-94499014	5B	678339216		TraesCS5B02G513100		TraesCS5B02G513100	TraesCS5B02G513100		TraesCS5B02G513100
AX-95251997	5B	679133531			TraesCS5B02G514000		TraesCS5B02G514000		TraesCS5B02G514000	Translocase of chloroplast 159, chloroplastic (AG)
AX-94693063	5B	679346873	TraesCS5B02G514400					TraesCS5B02G514400	TraesCS5B02G514400	Sentrin-specific protease 6 (AG)
AX-94443369	5B	689068913
AX-94691215	5B	689069065
AX-94838635	5B	691987645				TraesCS5B02G536100			TraesCS5B02G536100	HABP4_PAI-RBP1 domain-containing protein (AG)
AX-94677852	5B	692633736	TraesCS5B02G536600				TraesCS5B02G536600		TraesCS5B02G536600
AX-95019636	5B	696490455		TraesCS5B02G543700					TraesCS5B02G543700	LRRcap domain-containing protein (AG)
AX-94692911	5B	701188846	TraesCS5B02G549300				TraesCS5B02G549300		TraesCS5B02G549300	Glycosyltransferase
AX-94932343	5B	707131740
AX-94474369	5B	708229373		TraesCS5B02G562200					TraesCS5B02G562200
AX-94530330	5D	1587345
AX-94991433	5D	3609859		TraesCS5D02G004300			TraesCS5D02G004300		TraesCS5D02G004300
AX-94530327	5D	29585008	TraesCS5D02G032189					TraesCS5D02G032189	TraesCS5D02G032189
AX-94523846	5D	73498251
AX-94412625	5D	114477772			TraesCS5D02G101600		TraesCS5D02G101600		TraesCS5D02G101600
AX-94772916	5D	496067084
AX-94986935	5D	501148570	TraesCS5D02G454000					TraesCS5D02G454000	TraesCS5D02G454000	Ubiquitin thioesterase OUT (AG)
AX-94666960	5D	522037174			TraesCS5D02G487000	TraesCS5D02G487000	TraesCS5D02G487000	TraesCS5D02G487000	TraesCS5D02G487000
AX-94670129	5D	522037230	TraesCS5D02G487000						TraesCS5D02G487000
AX-94460707	5D	543502031	TraesCS5D02G524200					TraesCS5D02G524200	TraesCS5D02G524200	FBA_3 domain-containing protein (AG)
AX-94953967	5D	549579145		TraesCS5D02G535800			TraesCS5D02G535800		TraesCS5D02G535800	At5g11860
AX-94764066	5D	549758124
AX-94914596	5D	549810858
AX-94690489	5D	549856922	TraesCS5D02G536800					TraesCS5D02G536800	TraesCS5D02G536800	RIN4 pathogenic type III effector avirulence factor Avr cleavage site domain-containing protein (AG)
AX-94994347	5D	550191275			TraesCS5D02G537600	TraesCS5D02G537600	TraesCS5D02G537600		TraesCS5D02G537600
AX-94940447	5D	550300517	TraesCS5D02G537800					TraesCS5D02G537800	TraesCS5D02G537800
AX-94635592	5D	552697596	TraesCS5D02G542000						TraesCS5D02G542000	Na_H_Exchanger domain-containing protein (AG)
AX-94551975	6A	616818	TraesCS6A02G000700					TraesCS6A02G000700	TraesCS6A02G000700	FAM10 family protein At4g22670
AX-94809955	6A	631698	TraesCS6A02G000800					TraesCS6A02G000800	TraesCS6A02G000800	Enhancer of polycomb-like protein
AX-94746756	6A	796208				TraesCS6A02G001600			TraesCS6A02G001600	FG-GAP repeat-containing protein (AG)
AX-94624949	6A	2957421	TraesCS6A02G007400					TraesCS6A02G007400	TraesCS6A02G007400
AX-94584025	6A	2972576		TraesCS6A02G007500					TraesCS6A02G007500
AX-94478216	6A	3206264	TraesCS6A02G007800					TraesCS6A02G007800	TraesCS6A02G007800
AX-94979699	6A	3706196		TraesCS6A02G008900			TraesCS6A02G008900		TraesCS6A02G008900
AX-94647143	6A	4269040
AX-95192347	6A	5602830		TraesCS6A02G012100			TraesCS6A02G012100		TraesCS6A02G012100
AX-95143327	6A	6717990		TraesCS6A02G013566			TraesCS6A02G013566		TraesCS6A02G013566
AX-94552881	6A	11557975		TraesCS6A02G023100			TraesCS6A02G023100		TraesCS6A02G023100	Beta-fructofuranosidase 1 (AG)
AX-94589905	6A	12388401	TraesCS6A02G024900					TraesCS6A02G024900	TraesCS6A02G024900
AX-95156598	6A	13071951	TraesCS6A02G026500						TraesCS6A02G026500	Lysine-specific demethylase 3B (AG)
AX-94712142	6A	13806421	TraesCS6A02G027400			TraesCS6A02G027400		TraesCS6A02G027400	TraesCS6A02G027400
AX-95259089	6A	14608827	TraesCS6A02G028800		TraesCS6A02G028800			TraesCS6A02G028800	TraesCS6A02G028800	Subtilisin-like protease (AG)
AX-94729591	6A	16566446		TraesCS6A02G034200		TraesCS6A02G034200	TraesCS6A02G034200		TraesCS6A02G034200	ATP-dependent helicase BRM
AX-94660568	6A	17638958		TraesCS6A02G035800		TraesCS6A02G035800	TraesCS6A02G035800		TraesCS6A02G035800
AX-94659820	6A	17910996			TraesCS6A02G036400				TraesCS6A02G036400
AX-94963189	6A	18460352			TraesCS6A02G037300	TraesCS6A02G037300		TraesCS6A02G037300	TraesCS6A02G037300
AX-94668549	6A	21438266
AX-94764214	6A	21519231			TraesCS6A02G041000	TraesCS6A02G041000		TraesCS6A02G041000	TraesCS6A02G041000	30S ribosomal S1-like protein (AG)
AX-95230097	6A	21519415	TraesCS6A02G041000	TraesCS6A02G041000			TraesCS6A02G041000		TraesCS6A02G041000	30S ribosomal S1-like protein (AG)
AX-94931523	6A	22022333			TraesCS6A02G041700			TraesCS6A02G041700	TraesCS6A02G041700	Catalase
AX-94446386	6A	22023487	TraesCS6A02G041700				TraesCS6A02G041700		TraesCS6A02G041700	Catalase
AX-94855848	6A	22445070			TraesCS6A02G042600	TraesCS6A02G042600		TraesCS6A02G042600	TraesCS6A02G042600	Luminal-binding protein 4 (AG)
AX-94918549	6A	22530205			TraesCS6A02G042800			TraesCS6A02G042800	TraesCS6A02G042800
AX-94393483	6A	22555295	TraesCS6A02G043000	TraesCS6A02G043000					TraesCS6A02G043000
AX-95017416	6A	38473005	TraesCS6A02G070600						TraesCS6A02G070600
AX-95184774	6A	50662143
AX-95011946	6A	57725650	TraesCS6A02G089400						TraesCS6A02G089400
AX-95025823	6A	68975072		TraesCS6A02G101000			TraesCS6A02G101000		TraesCS6A02G101000
AX-95145282	6A	100180175	TraesCS6A02G126700						TraesCS6A02G126700	Tyrosine-sulfated glycopeptide receptor 1 (AG)
AX-95012377	6A	101302655	TraesCS6A02G129100						TraesCS6A02G129100	F-box/kelch-repeat protein OR23
AX-95247642	6A	125166770	TraesCS6A02G203000				TraesCS6A02G203000		TraesCS6A02G203000
AX-95111184	6A	342527826	TraesCS6A02G203000				TraesCS6A02G203000	TraesCS6A02G203000	TraesCS6A02G203000
AX-94383549	6A	520718720
AX-94391944	6A	535894708
AX-94415763	6A	543378511
AX-95630344	6A	543397746	TraesCS6A02G308600					TraesCS6A02G308600	TraesCS6A02G308600	Auxin efflux carrier component
AX-95252758	6A	545832215				TraesCS6A02G309800			TraesCS6A02G309800	alpha-1,2-Mannosidase
AX-95123967	6A	548419440
AX-94973054	6A	571852953		TraesCS6A02G338300		TraesCS6A02G338300	TraesCS6A02G338300	TraesCS6A02G338300	TraesCS6A02G338300
AX-94410710	6A	580199474	TraesCS6A02G347800				TraesCS6A02G347800		TraesCS6A02G347800	Diacylglycerol kinase
AX-94519426	6A	581797314		TraesCS6A02G349300					TraesCS6A02G349300	TVP38/TMEM64 family membrane protein slr0305 (AG)
AX-94882086	6A	581894010		TraesCS6A02G349700		TraesCS6A02G349700		TraesCS6A02G349700	TraesCS6A02G349700	E3 ubiquitin-protein ligase BRE1A (AG
AX-95246205	6A	584944527	TraesCS6A02G352300						TraesCS6A02G352300	ANK_REP_REGION domain-containing protein (AG)
AX-94557166	6A	608118963				TraesCS6A02G395100			TraesCS6A02G395100
AX-94900530	6A	609973265		TraesCS6A02G401500			TraesCS6A02G401500	TraesCS6A02G401500	TraesCS6A02G401500	ATG8-interacting protein 1 (AG)
AX-95147688	6A	610312442	TraesCS6A02G402400				TraesCS6A02G402400	TraesCS6A02G402400	TraesCS6A02G402400	RNA-binding protein Nova-1 (AG)
AX-94845134	6A	612293279	TraesCS6A02G407500				TraesCS6A02G407500	TraesCS6A02G407500	TraesCS6A02G407500	F-box domain-containing protein (AG)
AX-95132187	6A	613333974		TraesCS6A02G409200		TraesCS6A02G409200		TraesCS6A02G409200	TraesCS6A02G409200	Methionine adenosyltransferase 2 subunit beta (AG)
AX-95214702	6A	613486934		TraesCS6A02G409800					TraesCS6A02G409800	ABC transporter F family member 3
AX-95022626	6A	614803590	TraesCS6A02G414500						TraesCS6A02G414500	AP-5 complex subunit beta-1 (AG)
AX-95192926	6A	616412570		TraesCS6A02G418600		TraesCS6A02G418600	TraesCS6A02G418600	TraesCS6A02G418600	TraesCS6A02G418600	DUF760 domain-containing protein (AG)
AX-94804196	6A	616818661	TraesCS6A02G419100		TraesCS6A02G419100			TraesCS6A02G419100	TraesCS6A02G419100
AX-94560853	6A	617182665	TraesCS6A02G420400						TraesCS6A02G420400	Monosaccharide-sensing protein 2 (AG)
AX-94836989	6B	3888542		TraesCS6B02G005300			TraesCS6B02G005300		TraesCS6B02G005300	Enhancer of polycomb-like protein
AX-94757798	6B	8429182	TraesCS6B02G013800					TraesCS6B02G013800	TraesCS6B02G013800	Beta-defensin (AG)
AX-94903488	6B	9036254		TraesCS6B02G015100			TraesCS6B02G015100		TraesCS6B02G015100	Bidirectional sugar transporter SWEET
AX-94616439	6B	9485834
AX-95247237	6B	20999072		TraesCS6B02G035700		TraesCS6B02G035700	TraesCS6B02G035700	TraesCS6B02G035700	TraesCS6B02G035700
AX-94439817	6B	29849858	TraesCS6B02G050200						TraesCS6B02G050200	Epithelial splicing regulatory protein 1 (AG)
AX-94599608	6B	30011430			TraesCS6B02G050400	TraesCS6B02G050400		TraesCS6B02G050400	TraesCS6B02G050400
AX-94567654	6B	32330772		TraesCS6B02G053000			TraesCS6B02G053000		TraesCS6B02G053000	RNA-binding protein NOB1 (AG)
AX-95659028	6B	40282737	TraesCS6B02G060700					TraesCS6B02G060700	TraesCS6B02G060700	Transcription factor ILR3 (AG)
AX-94867280	6B	75918193		TraesCS6B02G098300		TraesCS6B02G098300			TraesCS6B02G098300	3-ketoacyl-CoA synthase
AX-94646218	6B	117802816	TraesCS6B02G122600					TraesCS6B02G122600	TraesCS6B02G122600	Chlorophyll a-b binding protein, chloroplastic
AX-94517421	6B	121789326		TraesCS6B02G126300			TraesCS6B02G126300	TraesCS6B02G126300	TraesCS6B02G126300
AX-95155136	6B	122967805			TraesCS6B02G127300		TraesCS6B02G127300		TraesCS6B02G127300	L-aspartate oxidase
AX-95069655	6B	126135837			TraesCS6B02G129600	TraesCS6B02G129600	TraesCS6B02G129600		TraesCS6B02G129600	DNA polymerase V (AG)
AX-95252437	6B	126137862	TraesCS6B02G129600	TraesCS6B02G129600				TraesCS6B02G129600	TraesCS6B02G129600
AX-94602689	6B	130829713	TraesCS6B02G133900	TraesCS6B02G133900				TraesCS6B02G133900	TraesCS6B02G133900	IQ domain-containing protein IQM3 (AG)
AX-94591216	6B	134818745		TraesCS6B02G137100	TraesCS6B02G137100		TraesCS6B02G137100	TraesCS6B02G137100	TraesCS6B02G137100	Nucleolar protein 8 (AG)
AX-94968857	6B	135844810		TraesCS6B02G138300					TraesCS6B02G138300
AX-94822038	6B	136918310
AX-94573772	6B	141676764				TraesCS6B02G142000			TraesCS6B02G142000	Transcription factor bHLH95 (AG)
AX-94408662	6B	143204279	TraesCS6B02G143600					TraesCS6B02G143600	TraesCS6B02G143600
AX-94515886	6B	146644103	TraesCS6B02G146100	TraesCS6B02G146100			TraesCS6B02G146100		TraesCS6B02G146100	DNA repair protein RAD5A (AG)
AX-94381612	6B	149049660
AX-95181387	6B	150834429			TraesCS6B02G149700	TraesCS6B02G149700		TraesCS6B02G149700	TraesCS6B02G149700	RING-type E3 ubiquitin transferase (AG)
AX-94852292	6B	151130527			TraesCS6B02G149800			TraesCS6B02G149800	TraesCS6B02G149800	ZTL
AX-94624630	6B	172240650		TraesCS6B02G165000			TraesCS6B02G165000	TraesCS6B02G165000	TraesCS6B02G165000
AX-94810169	6B	173806382
AX-94892620	6B	201205737
AX-95143478	6B	227070454			TraesCS6B02G192700	TraesCS6B02G192700			TraesCS6B02G192700	Chaperone protein dnaJ 6 (AG)
AX-95099750	6B	239073365
AX-94898852	6B	462157368	TraesCS6B02G257900						TraesCS6B02G257900	Adenosine kinase (AG)
AX-94812657	6B	462169353
AX-94574234	6B	471167169		TraesCS6B02G261200			TraesCS6B02G261200		TraesCS6B02G261200
AX-94842161	6B	471233085	TraesCS6B02G261500			TraesCS6B02G261500		TraesCS6B02G261500	TraesCS6B02G261500	Protein disulfide-isomerase (AG)
AX-94728078	6B	473214942
AX-94387105	6B	474269831		TraesCS6B02G263400			TraesCS6B02G263400		TraesCS6B02G263400
AX-94973433	6B	475268952		TraesCS6B02G263900			TraesCS6B02G263900		TraesCS6B02G263900	WD_REPEATS_REGION domain-containing protein (AG)
AX-94388625	6B	476123143		TraesCS6B02G264600			TraesCS6B02G264600		TraesCS6B02G264600
AX-95197645	6B	491620979			TraesCS6B02G272300				TraesCS6B02G272300	Hippocampus abundant transcript 1 protein (AG)
AX-95652828	6B	515184896		TraesCS6B02G286100			TraesCS6B02G286100		TraesCS6B02G286100
AX-94511907	6B	518592538
AX-94595009	6B	531523105
AX-94682575	6B	532900294	TraesCS6B02G296900						TraesCS6B02G296900	Growth-regulating factor (AG)
AX-95197065	6B	558925064	TraesCS6B02G311800					TraesCS6B02G311800	TraesCS6B02G311800
AX-94405457	6B	576210711
AX-95126184	6B	576813231		TraesCS6B02G327100			TraesCS6B02G327100	TraesCS6B02G327100	TraesCS6B02G327100	Endoplasmic reticulum transmembrane protein (AG)
AX-94823159	6B	578100488	TraesCS6B02G328200				TraesCS6B02G328200		TraesCS6B02G328200	Microtubule-associated protein 70-2 (AG)
AX-94424805	6B	622729956		TraesCS6B02G354800			TraesCS6B02G354800		TraesCS6B02G354800	UPF0614 C14orf102-like protein (AG)
AX-94497531	6B	643250992
AX-94624138	6B	664025406	TraesCS6B02G388800						TraesCS6B02G388800
AX-94827069	6B	668437164	TraesCS6B02G393600						TraesCS6B02G393600	Aspartate aminotransferase
AX-94881375	6B	675441905	TraesCS6B02G399800		TraesCS6B02G399800				TraesCS6B02G399800
AX-94768049	6B	687554782		TraesCS6B02G414800					TraesCS6B02G414800	SAP-like protein BP-7
AX-94614625	6B	690734424
AX-94562544	6B	690980117
AX-94849484	6B	692783478			TraesCS6B02G422600	TraesCS6B02G422600	TraesCS6B02G422600		TraesCS6B02G422600	WD_REPEATS_REGION domain-containing protein (AG)
AX-95254300	6B	710230031		TraesCS6B02G451700			TraesCS6B02G451700		TraesCS6B02G451700
AX-94693641	6B	717893394
AX-94554671	6B	719734180				TraesCS6B02G471900		TraesCS6B02G471900	TraesCS6B02G471900	DUF295 domain-containing protein (AG)
AX-94599571	6B	720805507		TraesCS6B02G473800	TraesCS6B02G473800		TraesCS6B02G473800	TraesCS6B02G473800	TraesCS6B02G473800
AX-94493103	6D	288070			TraesCS6D02G000600	TraesCS6D02G000600	TraesCS6D02G000600		TraesCS6D02G000600
AX-94658655	6D	449494
AX-94405661	6D	1853276
AX-94544649	6D	2334858	TraesCS6D02G005400						TraesCS6D02G005400
AX-94877582	6D	4271473
AX-94537124	6D	4517908		TraesCS6D02G011600	TraesCS6D02G011600		TraesCS6D02G011600		TraesCS6D02G011600	Growth-regulating factor (AG)
AX-94960903	6D	4642465
AX-94993577	6D	109896712	TraesCS6D02G140200				TraesCS6D02G140200		TraesCS6D02G140200
AX-95174930	6D	137150308		TraesCS6D02G159600			TraesCS6D02G159600		TraesCS6D02G159600
AX-95139913	6D	343297267		TraesCS6D02G240800		TraesCS6D02G240800	TraesCS6D02G240800		TraesCS6D02G240800	THH1/TOM1/TOM3 domain-containing protein (AG)
AX-95084918	6D	426118445		TraesCS6D02G317700		TraesCS6D02G317700	TraesCS6D02G317700	TraesCS6D02G317700	TraesCS6D02G317700	Heat shock cognate 70 kDa protein 1 (AG)
AX-94422473	6D	456455386	TraesCS6D02G370300						TraesCS6D02G370300
AX-95194754	6D	461388341				TraesCS6D02G380000	TraesCS6D02G380000		TraesCS6D02G380000
AX-94628115	6D	462228262
AX-94460648	6D	462355334			TraesCS6D02G382900	TraesCS6D02G382900			TraesCS6D02G382900
AX-95145002	6D	463744442	TraesCS6D02G386100	TraesCS6D02G386100			TraesCS6D02G386100		TraesCS6D02G386100	Ubiquitin carboxyl-terminal hydrolase
AX-94613678	6D	464267455
AX-94653461	6D	465209700		TraesCS6D02G390200			TraesCS6D02G390200		TraesCS6D02G390200	NAC domain-containing protein (AG)
AX-94507941	7A	2694391	TraesCS7A02G005100				TraesCS7A02G005100		TraesCS7A02G005100
AX-95147301	7A	4069164		TraesCS7A02G009400					TraesCS7A02G009400	6(G)-fructosyltransferase (AG)
AX-95121939	7A	5151492				TraesCS7A02G011800	TraesCS7A02G011800		TraesCS7A02G011800
AX-95141301	7A	6845803	TraesCS7A02G016000						TraesCS7A02G016000	Mitochondrial pyruvate carrier
AX-94708419	7A	7498319	TraesCS7A02G017100						TraesCS7A02G017100
AX-95168027	7A	7597290		TraesCS7A02G017600					TraesCS7A02G017600
AX-94938269	7A	8376097	TraesCS7A02G020500						TraesCS7A02G020500	Ferredoxin--NADP reductase, chloroplastic
AX-94464098	7A	8895337	TraesCS7A02G022500						TraesCS7A02G022500
AX-94987574	7A	10902191
AX-94785770	7A	11959241	TraesCS7A02G029300						TraesCS7A02G029300
AX-94892716	7A	14731226	TraesCS7A02G033500					TraesCS7A02G033500	TraesCS7A02G033500	Guanine nucleotide-binding protein alpha-2 subunit (AG)
AX-94695635	7A	15274749	TraesCS7A02G034700						TraesCS7A02G034700
AX-94486640	7A	17884640
AX-94819132	7A	19006737				TraesCS7A02G040900	TraesCS7A02G040900		TraesCS7A02G040900	Sucrose synthase
AX-95152949	7A	19956298	TraesCS7A02G042800					TraesCS7A02G042800	TraesCS7A02G042800
AX-94912724	7A	20164125				TraesCS7A02G043600	TraesCS7A02G043600		TraesCS7A02G043600
AX-94412083	7A	20957994
AX-95127289	7A	24591571	TraesCS7A02G051000					TraesCS7A02G051000	TraesCS7A02G051000	Chaperone protein dnaJ 1, mitochondrial (AG)
AX-94679583	7A	26838399		TraesCS7A02G055900			TraesCS7A02G055900		TraesCS7A02G055900	Protein SRG1 (AG)
AX-94980701	7A	29452238
AX-94525876	7A	31879049		TraesCS7A02G063700			TraesCS7A02G063700		TraesCS7A02G063700
AX-94508424	7A	44509840	TraesCS7A02G079100						TraesCS7A02G079100
AX-94403698	7A	48093527	TraesCS7A02G083400					TraesCS7A02G083400	TraesCS7A02G083400	Leucine carboxyl methyltransferase 1 homolog
AX-94616385	7A	52951309		TraesCS7A02G087900		TraesCS7A02G087900			TraesCS7A02G087900	B3 domain-containing protein (AG)
AX-94490413	7A	54997976				TraesCS7A02G090400			TraesCS7A02G090400	Superoxide dismutase
AX-94735683	7A	76481837		TraesCS7A02G118600			TraesCS7A02G118600		TraesCS7A02G118600	Subtilisin-like protease (AG)
AX-94513729	7A	78430148		TraesCS7A02G121500					TraesCS7A02G121500
AX-94877599	7A	79648887
AX-94978456	7A	80852484	TraesCS7A02G125600						TraesCS7A02G125600	Glutamyl-tRNA reductase
AX-94839262	7A	81004197		TraesCS7A02G126100			TraesCS7A02G126100		TraesCS7A02G126100
AX-94407852	7A	81498493
AX-94580707	7A	83788885				TraesCS7A02G130400			TraesCS7A02G130400
AX-95203408	7A	84700397	TraesCS7A02G131200					TraesCS7A02G131200	TraesCS7A02G131200	Ribonucleoside-diphosphate reductase
AX-95133592	7A	118144387	TraesCS7A02G161500						TraesCS7A02G161500	Pentatricopeptide repeat-containing protein At3g18110, chloroplastic (AG)
AX-95090494	7A	125278836	TraesCS7A02G168600						TraesCS7A02G168600	Aspartic proteinase nepenthesin-1 (TG)
AX-94551713	7A	128912982		TraesCS7A02G175500			TraesCS7A02G175500		TraesCS7A02G175500	Pentatricopeptide repeat-containing protein (AG)
AX-95188541	7A	261399726
AX-95255983	7A	299293321
AX-95207390	7A	464238221
AX-94640775	7A	495539716		TraesCS7A02G338500					TraesCS7A02G338500	Putative WRKY transcription factor 70 (AG)
AX-95091707	7A	501150802
AX-94641332	7A	502254153		TraesCS7A02G342100					TraesCS7A02G342100
AX-94546940	7A	506819114		TraesCS7A02G344700					TraesCS7A02G344700
AX-94951482	7A	509215257		TraesCS7A02G346100					TraesCS7A02G346100
AX-94754662	7A	512339056		TraesCS7A02G349600				TraesCS7A02G349600	TraesCS7A02G349600
AX-94450684	7A	514024500	TraesCS7A02G350800		TraesCS7A02G350800				TraesCS7A02G350800	Abscisic acid receptor PYL8 (AG)
AX-95097028	7A	515006494		TraesCS7A02G351700		TraesCS7A02G351700			TraesCS7A02G351700
AX-95178243	7A	538363892
AX-94809651	7A	561800183	TraesCS7A02G385900					TraesCS7A02G385900	TraesCS7A02G385900
AX-95237094	7A	572497148				TraesCS7A02G394400			TraesCS7A02G394400
AX-94502163	7A	580511837
AX-94451998	7A	608991817	TraesCS7A02G417300		TraesCS7A02G417300		TraesCS7A02G417300	TraesCS7A02G417300	TraesCS7A02G417300
AX-94982190	7A	610194235		TraesCS7A02G418300					TraesCS7A02G418300
AX-95245570	7A	611331387	TraesCS7A02G419500					TraesCS7A02G419500	TraesCS7A02G419500	Heavy metal transporting P1B-ATPase 2
AX-94847471	7A	616160261
AX-94820915	7A	623451098	TraesCS7A02G429300	TraesCS7A02G429300				TraesCS7A02G429300	TraesCS7A02G429300
AX-94678414	7A	623461044
AX-94760514	7A	625379728
AX-94714903	7A	628011619			TraesCS7A02G434200	TraesCS7A02G434200	TraesCS7A02G434200		TraesCS7A02G434200
AX-94506129	7A	635495349	TraesCS7A02G441400						TraesCS7A02G441400	Glycosyltransferases
AX-94478207	7A	636889926			TraesCS7A02G442500	TraesCS7A02G442500	TraesCS7A02G442500		TraesCS7A02G442500	Glutathione synthetase
AX-94381170	7A	636901848	TraesCS7A02G442500					TraesCS7A02G442500	TraesCS7A02G442500	Glutathione synthetase
AX-95652966	7A	645092433
AX-94785878	7A	671417756	TraesCS7A02G478100				TraesCS7A02G478100		TraesCS7A02G478100	Glyceraldehyde-3-phosphate dehydrogenase
AX-94425201	7A	679376043
AX-95187062	7A	689921237		TraesCS7A02G499600			TraesCS7A02G499600		TraesCS7A02G499600
AX-94792051	7A	689925704	TraesCS7A02G499600						TraesCS7A02G499600
AX-94424070	7A	692345021	TraesCS7A02G503900					TraesCS7A02G503900	TraesCS7A02G503900	DNA-directed RNA polymerase
AX-94633304	7A	701360895	TraesCS7A02G516300						TraesCS7A02G516300
AX-94728314	7A	705126965			TraesCS7A02G520800	TraesCS7A02G520800	TraesCS7A02G520800		TraesCS7A02G520800	Proteasome subunit beta type
AX-94450185	7A	721000041
AX-94429294	7A	725734798
AX-94508346	7A	727124209	TraesCS7A02G555100		TraesCS7A02G555100			TraesCS7A02G555100	TraesCS7A02G555100	Dirigent protein
AX-94971976	7A	734505831		TraesCS7A02G565000			TraesCS7A02G565000		TraesCS7A02G565000
AX-95630449	7B	426894		TraesCS7B02G001500		TraesCS7B02G001500	TraesCS7B02G001500		TraesCS7B02G001500	APOBEC1 complementation factor (AG)
AX-94915462	7B	3338731
AX-95172810	7B	3541357
AX-95248379	7B	12954112
AX-95191125	7B	21668399
AX-94622619	7B	24401102
AX-95203420	7B	33903162
AX-95151947	7B	34611597
AX-94685291	7B	35308319	TraesCS7B02G036500					TraesCS7B02G036500	TraesCS7B02G036500
AX-94749649	7B	43879292
AX-94830265	7B	47000584
AX-95127613	7B	56370993	TraesCS7B02G053400					TraesCS7B02G053400	TraesCS7B02G053400	Putative ATP-dependent helicase (AG)
AX-94511301	7B	58249097
AX-94590671	7B	59647212
AX-94527140	7B	59683225
AX-94587603	7B	61077481
AX-95222995	7B	61558806
AX-94647217	7B	81423562
AX-94827173	7B	84215378
AX-94545626	7B	153178041
AX-94886246	7B	156707629
AX-95128343	7B	174570716
AX-94515244	7B	210332265	TraesCS7B02G155600					TraesCS7B02G155600	TraesCS7B02G155600
AX-95011959	7B	272694887
AX-95192986	7B	328802260
AX-94439304	7B	334455703
AX-94538613	7B	334771633
AX-94653737	7B	337637130	TraesCS7B02G196400	TraesCS7B02G196400				TraesCS7B02G196400	TraesCS7B02G196400	Receptor-like serine/threonine-protein kinase (AG)
AX-94805000	7B	354696665
AX-94418646	7B	426881189
AX-94995270	7B	451935219
AX-94534096	7B	467450385
AX-95115301	7B	495203035
AX-95630122	7B	498970808
AX-94424446	7B	511132769
AX-94678472	7B	516467416
AX-94395385	7B	539786442
AX-95210648	7B	544125262
AX-95653765	7B	554176205
AX-94403998	7B	568423917
AX-95217675	7B	568497219
AX-94446866	7B	569956167
AX-94689704	7B	581795467
AX-94635917	7B	603340669
AX-94852629	7B	608725042
AX-94657532	7B	611721569
AX-94710842	7B	627305224
AX-95652687	7B	628454832
AX-95074996	7B	631406105
AX-94942766	7B	632491816
AX-94674756	7B	642261285
AX-94949800	7B	651443890
AX-95245878	7B	653893985
AX-94565969	7B	653898148
AX-95179307	7B	656508775			TraesCS7B02G390000	TraesCS7B02G390000	TraesCS7B02G390000		TraesCS7B02G390000	Putative endonuclease (AG)
AX-94409804	7B	674142482
AX-94587682	7B	675314775
AX-95629241	7B	687417664
AX-95258998	7B	705111599		TraesCS7B02G439700		TraesCS7B02G439700	TraesCS7B02G439700		TraesCS7B02G439700	Cytochrome P450 71D6 (AG)
AX-95093160	7B	708951877
AX-94414759	7B	712072784
AX-94759517	7B	718358895
AX-94769899	7B	721219752
AX-94787673	7B	721471336
AX-94551053	7B	741570589
AX-94691806	7B	741839313
AX-94859161	7B	743622779
AX-94698531	7B	745102361
AX-94809092	7D	5426303			TraesCS7D02G012800		TraesCS7D02G012800		TraesCS7D02G012800	Cytochrome P450 86A2 (AG)
AX-95155989	7D	5562288
AX-95082323	7D	6013790	TraesCS7D02G013900						TraesCS7D02G013900
AX-95202787	7D	11428187			TraesCS7D02G024200/TraesCS7D02G024300				TraesCS7D02G024200/TraesCS7D02G024300	Haloacid dehalogenase-like hydrolase domain-containing protein Sgpp/Pentatricopeptide repeat-containing protein (AG)
AX-94711916	7D	12467866		TraesCS7D02G026100	TraesCS7D02G026100				TraesCS7D02G026100	Eyes absent homolog (AG)
AX-94753137	7D	13021776	TraesCS7D02G026700			TraesCS7D02G026700	TraesCS7D02G026700	TraesCS7D02G026700	TraesCS7D02G026700	Callose synthase 10
AX-95177494	7D	13611496			TraesCS7D02G027900		TraesCS7D02G027900		TraesCS7D02G027900	Membrane protein of ER body-like protein (AG)
AX-94656550	7D	15322712			TraesCS7D02G029800		TraesCS7D02G029800		TraesCS7D02G029800	Dolichyl-diphosphooligosaccharide--protein glycosyltransferase subunit DAD1
AX-95184143	7D	19405376	TraesCS7D02G038200					TraesCS7D02G038200	TraesCS7D02G038200	4-hydroxyphenylacetaldehyde oxime monooxygenase (AG)
AX-94519428	7D	24918522	TraesCS7D02G048100						TraesCS7D02G048100
AX-95195877	7D	102541412
AX-95235270	7D	241093348	TraesCS7D02G262300					TraesCS7D02G262300	TraesCS7D02G262300
AX-95208179	7D	410096514
AX-95097238	7D	477410953
AX-94508292	7D	512746277		TraesCS7D02G397800			TraesCS7D02G397800		TraesCS7D02G397800
AX-95146558	7D	599181155		TraesCS7D02G489400			TraesCS7D02G489400		TraesCS7D02G489400	DUF4283 domain-containing protein (AG)
AX-94531026	7D	607098408	TraesCS7D02G501100						TraesCS7D02G501100	Speckle-type POZ protein-like protein
